# Supplementary material for: 2,3,4,5,6-Penta­fluoro-trans-cinnamic acid
Source: Acta Crystallogr Sect E Struct Rep Online. 2013 Sep 7;69(Pt 10):o1519. doi: 10.1107/S1600536813024513 (PMC3790387; doi:10.1107/S1600536813024513)
Supplement: Supplementary file 1 [file e-69-o1519-sup1.cif]

##############################################################################
#                                                                            #
# This CIF contains the data in a paper accepted for publication in          #
# Acta Crystallographica Section E. It conforms to the requirements of       #
# Notes for Authors for Acta Crystallographica Section E, and has been       #
# peer reviewed under the auspices of the IUCr Commission on Journals.       #
#                                                                            #
# Full details of the Crystallographic Information File format               #
# are given in the paper "The Crystallographic Information File (CIF):       #
# a New Standard Archive File for Crystallography" by S. R. Hall, F. H.      #
# Allen and I. D. Brown [Acta Cryst. (1991), A47, 655-685].                  #
#                                                                            #
# The current version of the core CIF dictionary is obtainable from          #
# ftp://ftp.iucr.org/pub/cif_core.dic.                                       #
#                                                                            #
# Software is freely available for graphical display of the structure(s)     #
# in this CIF. For information consult the CIF software page                 #
# http://www.iucr.org/resources/cif/software.                                #
#                                                                            #
# This file may be used for bona fide research purposes within the           #
# scientific community so long as proper attribution is given to the journal # 
# article from which it was obtained.                                        #
#                                                                            #
##############################################################################
data_I
_audit_creation_method     SHELXL-97
_journal_date_recd_electronic     2013-07-17
_journal_date_accepted     2013-09-02
_journal_name_full     'Acta Crystallographica, Section E'
_journal_year     2013
_journal_volume     69
_journal_issue     10
_journal_page_first     o1519
_journal_page_last     o1519
_journal_paper_category     QO
_journal_paper_doi     10.1107/S1600536813024513
_journal_coeditor_code     GG2124
_publ_contact_author_name     'Gerardo Aguirre'
_publ_contact_author_address
;
Centro de Graduados e Investigaci\'on del Instituto Tecnol\'ogico de Tijuana
Apdo. Postal 1166, 22500
Tijuana, B.C.
Mexico
;
_publ_contact_author_email     gaguirre777@gmail.com
_publ_contact_author_fax     '52 664 6234043'
_publ_contact_author_phone     '52 664 6233772'
_publ_section_title
;
2,3,4,5,6-Pentafluoro-<i>trans</i>-cinnamic acid
;
loop_
    _publ_author_name
    _publ_author_footnote
    _publ_author_address
    "Navarrete, Ang\'elica" .
;
Centro de Graduados e Investigaci\'on del Instituto Tecnol\'ogico de Tijuana
Apdo. Postal 1166, 22500
Tijuana, B.C.
Mexico
;
    "Somanathan, Ratnasamy" .
;
Centro de Graduados e Investigaci\'on del Instituto Tecnol\'ogico de Tijuana
Apdo. Postal 1166, 22500
Tijuana, B.C.
Mexico
;
    "Aguirre, Gerardo" .
;
Centro de Graduados e Investigaci\'on del Instituto Tecnol\'ogico de Tijuana
Apdo. Postal 1166, 22500
Tijuana, B.C.
Mexico
;
_chemical_name_systematic
;
(<i>E</i>)-3-(2,3,4,5,6-Pentafluorophenyl)prop-2-enoic acid
;
_chemical_name_common
;
2,3,4,5,6-Pentafluoro-<i>trans</i>-cinnamic acid
;
_chemical_formula_moiety     'C9 H3 F5 O2'
_chemical_formula_sum     'C9 H3 F5 O2'
_chemical_formula_iupac     'C9 H3 F5 O2'
_chemical_formula_weight     238.11
_chemical_melting_point     ?
_symmetry_cell_setting     triclinic
_symmetry_space_group_name_H-M     'P -1'
_symmetry_space_group_name_Hall     '-P 1'
loop_
    _symmetry_equiv_pos_as_xyz
    'x, y, z'
    '-x, -y, -z'
_cell_length_a     4.3198(9)
_cell_length_b     7.4921(17)
_cell_length_c     13.225(3)
_cell_angle_alpha     93.612(12)
_cell_angle_beta     93.912(12)
_cell_angle_gamma     103.769(12)
_cell_volume     413.37(15)
_cell_formula_units_Z     2
_cell_measurement_reflns_used     5831
_cell_measurement_theta_min     3.09
_cell_measurement_theta_max     30.56
_cell_measurement_temperature     100(2)
_exptl_crystal_description     needle
_exptl_crystal_colour     colorless
_exptl_crystal_size_max     0.35
_exptl_crystal_size_mid     0.30
_exptl_crystal_size_min     0.09
_exptl_crystal_density_diffrn     1.913
_exptl_crystal_density_meas     ?
_exptl_crystal_density_method     'not measured'
_exptl_crystal_F_000     236
_exptl_absorpt_coefficient_mu     0.207
_exptl_absorpt_correction_type     multi-scan
_exptl_absorpt_process_details     '(SADABS; Bruker, 2008)'
_exptl_absorpt_correction_T_min     0.9305
_exptl_absorpt_correction_T_max     0.9818
_exptl_special_details     ?
_diffrn_ambient_temperature     100(2)
_diffrn_radiation_type     MoK\a
_diffrn_radiation_wavelength     0.71073
_diffrn_radiation_source     'fine-focus sealed tube'
_diffrn_radiation_monochromator     graphite
_diffrn_measurement_device_type     'Bruker APEXII CCD'
_diffrn_measurement_method     '\f and \w scans'
_diffrn_detector_area_resol_mean     ?
_diffrn_reflns_number     11089
_diffrn_reflns_av_R_equivalents     0.0260
_diffrn_reflns_av_sigmaI/netI     0.0206
_diffrn_reflns_theta_min     1.55
_diffrn_reflns_theta_max     30.03
_diffrn_reflns_theta_full     30.03
_diffrn_measured_fraction_theta_max     0.998
_diffrn_measured_fraction_theta_full     0.998
_diffrn_reflns_limit_h_min     -6
_diffrn_reflns_limit_h_max     6
_diffrn_reflns_limit_k_min     -10
_diffrn_reflns_limit_k_max     10
_diffrn_reflns_limit_l_min     -18
_diffrn_reflns_limit_l_max     18
_diffrn_standards_number     0
_diffrn_standards_interval_count     ?
_diffrn_standards_interval_time     ?
_diffrn_standards_decay_%     ?
_refine_special_details
;
Refinement of <i>F</i>^2^ against ALL reflections. The weighted <i>R</i>-factor
<i>wR</i> and goodness of fit <i>S</i> are based on <i>F</i>^2^, conventional
<i>R</i>-factors <i>R</i> are based on <i>F</i>, with <i>F</i> set to zero for
negative <i>F</i>^2^. The threshold expression of <i>F</i>^2^ >
\s(<i>F</i>^2^) is used only for calculating <i>R</i>-factors(gt) <i>etc</i>.
and is not relevant to the choice of reflections for refinement.
<i>R</i>-factors based on <i>F</i>^2^ are statistically about twice as large
as those based on <i>F</i>, and <i>R</i>- factors based on ALL data will be
even larger.
;
_reflns_number_total     2405
_reflns_number_gt     2000
_reflns_threshold_expression     I>2\s(I)
_refine_ls_structure_factor_coef     Fsqd
_refine_ls_matrix_type     full
_refine_ls_R_factor_all     0.0397
_refine_ls_R_factor_gt     0.0311
_refine_ls_wR_factor_gt     0.0933
_refine_ls_wR_factor_ref     0.1041
_refine_ls_goodness_of_fit_ref     0.702
_refine_ls_restrained_S_all     0.702
_refine_ls_number_reflns     2405
_refine_ls_number_parameters     145
_refine_ls_number_restraints     0
_refine_ls_hydrogen_treatment     constr
_refine_ls_weighting_scheme     calc
_refine_ls_weighting_details
               'w=1/[\s^2^(Fo^2^)+(0.091P)^2^+0.3271P] where P=(Fo^2^+2Fc^2^)/3'
_atom_sites_solution_hydrogens     geom
_atom_sites_solution_primary     direct
_atom_sites_solution_secondary     difmap
_refine_ls_shift/su_max     0.001
_refine_ls_shift/su_mean     0.000
_refine_diff_density_max     0.496
_refine_diff_density_min     -0.228
_refine_ls_extinction_method     none
_refine_ls_extinction_coef     ?
loop_
    _atom_type_symbol
    _atom_type_description
    _atom_type_scat_dispersion_real
    _atom_type_scat_dispersion_imag
    _atom_type_scat_source
    'C' 'C' 0.0033 0.0016
                         'International Tables Vol C Tables 4.2.6.8 and 6.1.1.4'
    'H' 'H' 0.0000 0.0000
                         'International Tables Vol C Tables 4.2.6.8 and 6.1.1.4'
    'F' 'F' 0.0171 0.0103
                         'International Tables Vol C Tables 4.2.6.8 and 6.1.1.4'
    'N' 'N' 0.0061 0.0033
                         'International Tables Vol C Tables 4.2.6.8 and 6.1.1.4'
    'O' 'O' 0.0106 0.0060
                         'International Tables Vol C Tables 4.2.6.8 and 6.1.1.4'
_computing_data_collection     'APEX2 (Bruker, 2008)'
_computing_cell_refinement     'SAINT (Bruker, 2008)'
_computing_data_reduction     'SAINT (Bruker, 2008)'
_computing_structure_solution     'SHELXS97 (Sheldrick, 2008)'
_computing_structure_refinement     'SHELXL97 (Sheldrick, 2008)'
_computing_molecular_graphics     'SHELXTL (Sheldrick, 2008)'
_computing_publication_material     'SHELXTL (Sheldrick, 2008)'
loop_
    _atom_site_type_symbol
    _atom_site_label
    _atom_site_fract_x
    _atom_site_fract_y
    _atom_site_fract_z
    _atom_site_U_iso_or_equiv
    _atom_site_adp_type
    _atom_site_calc_flag
    _atom_site_refinement_flags
    _atom_site_occupancy
    _atom_site_symmetry_multiplicity
    _atom_site_disorder_assembly
    _atom_site_disorder_group
    C C1 0.6800(2) 0.93946(14) 0.75051(8) 0.0134(2) Uani d . 1 1 . .
    C C2 0.9181(2) 0.96009(14) 0.83065(8) 0.0144(2) Uani d . 1 1 . .
    C C3 0.9520(2) 0.81768(15) 0.88834(8) 0.0157(2) Uani d . 1 1 . .
    C C4 0.7427(3) 0.64649(14) 0.86844(8) 0.0163(2) Uani d . 1 1 . .
    C C5 0.5033(2) 0.62006(14) 0.79029(8) 0.0159(2) Uani d . 1 1 . .
    C C6 0.4761(2) 0.76388(14) 0.73261(8) 0.0142(2) Uani d . 1 1 . .
    C C7 0.6612(2) 1.09717(14) 0.69294(8) 0.0144(2) Uani d . 1 1 . .
    H H7 0.8193 1.2081 0.7125 0.017 Uiso calc R 1 1 . .
    C C8 0.4473(3) 1.10410(14) 0.61580(8) 0.0154(2) Uani d . 1 1 . .
    H H8 0.2826 0.9980 0.5926 0.018 Uiso calc R 1 1 . .
    C C9 0.4709(2) 1.27831(14) 0.56750(8) 0.0147(2) Uani d . 1 1 . .
    F F1 1.12678(16) 1.12300(9) 0.85325(5) 0.01929(16) Uani d . 1 1 . .
    F F2 1.18772(16) 0.84479(10) 0.96299(5) 0.02165(17) Uani d . 1 1 . .
    F F3 0.76994(18) 0.50721(10) 0.92323(5) 0.02419(18) Uani d . 1 1 . .
    F F4 0.29659(17) 0.45665(9) 0.77171(6) 0.02230(17) Uani d . 1 1 . .
    F F5 0.23906(16) 0.72905(9) 0.65828(5) 0.01916(16) Uani d . 1 1 . .
    O O1 0.6780(2) 1.41951(11) 0.59342(6) 0.01988(18) Uani d . 1 1 . .
    O O2 0.2455(2) 1.26544(11) 0.49321(6) 0.01934(18) Uani d . 1 1 . .
    H H2A 0.2724 1.3661 0.4664 0.029 Uiso calc R 1 1 . .
loop_
    _atom_site_aniso_label
    _atom_site_aniso_U_11
    _atom_site_aniso_U_22
    _atom_site_aniso_U_33
    _atom_site_aniso_U_12
    _atom_site_aniso_U_13
    _atom_site_aniso_U_23
    C1 0.0131(4) 0.0122(4) 0.0147(4) 0.0025(3) 0.0006(3) 0.0021(3)
    C2 0.0135(4) 0.0125(4) 0.0157(4) 0.0004(3) 0.0002(3) 0.0007(4)
    C3 0.0139(4) 0.0190(5) 0.0137(4) 0.0040(4) -0.0018(3) 0.0017(4)
    C4 0.0180(5) 0.0144(5) 0.0179(5) 0.0052(4) 0.0011(4) 0.0067(4)
    C5 0.0155(5) 0.0105(4) 0.0204(5) 0.0008(4) 0.0005(4) 0.0026(4)
    C6 0.0131(4) 0.0136(4) 0.0152(4) 0.0022(3) -0.0016(3) 0.0023(3)
    C7 0.0151(4) 0.0109(4) 0.0167(4) 0.0019(3) 0.0012(4) 0.0028(3)
    C8 0.0168(4) 0.0113(4) 0.0175(5) 0.0022(3) 0.0006(4) 0.0032(3)
    C9 0.0161(4) 0.0129(4) 0.0157(4) 0.0043(4) 0.0012(3) 0.0023(3)
    F1 0.0182(3) 0.0145(3) 0.0207(3) -0.0033(2) -0.0033(2) 0.0010(2)
    F2 0.0195(3) 0.0258(4) 0.0182(3) 0.0046(3) -0.0065(3) 0.0033(3)
    F3 0.0281(4) 0.0184(3) 0.0267(4) 0.0059(3) -0.0029(3) 0.0122(3)
    F4 0.0220(3) 0.0117(3) 0.0294(4) -0.0028(2) -0.0029(3) 0.0058(3)
    F5 0.0165(3) 0.0153(3) 0.0223(3) -0.0008(2) -0.0077(2) 0.0037(2)
    O1 0.0215(4) 0.0132(4) 0.0223(4) 0.0002(3) -0.0048(3) 0.0050(3)
    O2 0.0205(4) 0.0137(4) 0.0220(4) 0.0017(3) -0.0059(3) 0.0056(3)
_geom_special_details
;
All e.s.d.'s (except the e.s.d. in the dihedral angle between two l.s. planes)
are estimated using the full covariance matrix. The cell e.s.d.'s are taken
into account individually in the estimation of e.s.d.'s in distances, angles
and torsion angles; correlations between e.s.d.'s in cell parameters are only
used when they are defined by crystal symmetry. An approximate (isotropic)
treatment of cell e.s.d.'s is used for estimating e.s.d.'s involving l.s.
planes.
;
loop_
    _geom_bond_atom_site_label_1
    _geom_bond_atom_site_label_2
    _geom_bond_site_symmetry_2
    _geom_bond_distance
    _geom_bond_publ_flag
    C1 C2 . 1.4000(14) ?
    C1 C6 . 1.3941(14) ?
    C1 C7 . 1.4606(14) ?
    C2 F1 . 1.3360(12) ?
    C2 C3 . 1.3797(15) ?
    C3 F2 . 1.3388(12) ?
    C3 C4 . 1.3800(15) ?
    C4 F3 . 1.3304(12) ?
    C4 C5 . 1.3814(15) ?
    C5 F4 . 1.3298(12) ?
    C5 C6 . 1.3814(14) ?
    C6 F5 . 1.3363(12) ?
    C7 C8 . 1.3408(15) ?
    C7 H7 . 0.9500 ?
    C8 C9 . 1.4740(15) ?
    C8 H8 . 0.9500 ?
    C9 O1 . 1.2244(13) ?
    C9 O2 . 1.3172(13) ?
    O2 H2A . 0.8400 ?
loop_
    _geom_angle_atom_site_label_1
    _geom_angle_atom_site_label_2
    _geom_angle_atom_site_label_3
    _geom_angle_site_symmetry_1
    _geom_angle_site_symmetry_3
    _geom_angle
    _geom_angle_publ_flag
    C6 C1 C2 . . 115.35(9) ?
    C6 C1 C7 . . 125.16(9) ?
    C2 C1 C7 . . 119.49(9) ?
    F1 C2 C3 . . 117.27(9) ?
    F1 C2 C1 . . 119.82(9) ?
    C3 C2 C1 . . 122.91(10) ?
    F2 C3 C4 . . 120.01(10) ?
    F2 C3 C2 . . 120.26(10) ?
    C4 C3 C2 . . 119.73(10) ?
    F3 C4 C3 . . 120.83(10) ?
    F3 C4 C5 . . 119.85(10) ?
    C3 C4 C5 . . 119.32(9) ?
    F4 C5 C4 . . 119.82(9) ?
    F4 C5 C6 . . 120.15(9) ?
    C4 C5 C6 . . 120.03(10) ?
    F5 C6 C5 . . 116.98(9) ?
    F5 C6 C1 . . 120.37(9) ?
    C5 C6 C1 . . 122.65(9) ?
    C8 C7 C1 . . 127.75(10) ?
    C8 C7 H7 . . 116.1 ?
    C1 C7 H7 . . 116.1 ?
    C7 C8 C9 . . 119.20(10) ?
    C7 C8 H8 . . 120.4 ?
    C9 C8 H8 . . 120.4 ?
    O1 C9 O2 . . 123.66(10) ?
    O1 C9 C8 . . 123.65(10) ?
    O2 C9 C8 . . 112.69(9) ?
    C9 O2 H2A . . 109.5 ?
loop_
    _geom_torsion_atom_site_label_1
    _geom_torsion_atom_site_label_2
    _geom_torsion_atom_site_label_3
    _geom_torsion_atom_site_label_4
    _geom_torsion_site_symmetry_1
    _geom_torsion_site_symmetry_2
    _geom_torsion_site_symmetry_3
    _geom_torsion_site_symmetry_4
    _geom_torsion
    _geom_torsion_publ_flag
    C6 C1 C2 F1 . . . . 179.53(9) ?
    C7 C1 C2 F1 . . . . -0.46(15) ?
    C6 C1 C2 C3 . . . . 0.18(16) ?
    C7 C1 C2 C3 . . . . -179.81(10) ?
    F1 C2 C3 F2 . . . . -0.48(15) ?
    C1 C2 C3 F2 . . . . 178.88(9) ?
    F1 C2 C3 C4 . . . . 179.89(9) ?
    C1 C2 C3 C4 . . . . -0.74(17) ?
    F2 C3 C4 F3 . . . . 0.59(16) ?
    C2 C3 C4 F3 . . . . -179.78(9) ?
    F2 C3 C4 C5 . . . . -179.16(9) ?
    C2 C3 C4 C5 . . . . 0.47(16) ?
    F3 C4 C5 F4 . . . . 1.54(16) ?
    C3 C4 C5 F4 . . . . -178.71(9) ?
    F3 C4 C5 C6 . . . . -179.41(9) ?
    C3 C4 C5 C6 . . . . 0.34(16) ?
    F4 C5 C6 F5 . . . . -0.89(15) ?
    C4 C5 C6 F5 . . . . -179.94(9) ?
    F4 C5 C6 C1 . . . . 178.10(9) ?
    C4 C5 C6 C1 . . . . -0.94(17) ?
    C2 C1 C6 F5 . . . . 179.63(9) ?
    C7 C1 C6 F5 . . . . -0.38(16) ?
    C2 C1 C6 C5 . . . . 0.67(16) ?
    C7 C1 C6 C5 . . . . -179.34(10) ?
    C6 C1 C7 C8 . . . . 1.45(18) ?
    C2 C1 C7 C8 . . . . -178.56(10) ?
    C1 C7 C8 C9 . . . . -179.90(10) ?
    C7 C8 C9 O1 . . . . 0.40(17) ?
    C7 C8 C9 O2 . . . . -179.81(9) ?
loop_
    _geom_hbond_atom_site_label_D
    _geom_hbond_atom_site_label_H
    _geom_hbond_atom_site_label_A
    _geom_hbond_site_symmetry_A
    _geom_hbond_distance_DH
    _geom_hbond_distance_HA
    _geom_hbond_distance_DA
    _geom_hbond_angle_DHA
    O2 H2A O1 2_686 0.84 1.81 2.6485(13) 179
    C7 H7 F4 1_665 0.95 2.47 3.4074(14) 169
    C8 H8 F5 . 0.95 2.22 2.8434(14) 123
