# Supplementary material for: 2,3,4,5,6-Penta­fluoro-trans-cinnamic acid
Source: Acta Crystallogr Sect E Struct Rep Online. 2013 Sep 7;69(Pt 10):o1519. doi: 10.1107/S1600536813024513 (PMC3790387; doi:10.1107/S1600536813024513)
Supplement: Supplementary file 2 [file e-69-o1519-Isup2.hkl]

# 
# h,k,l, Fc-squared, Fo-squared, sigma(Fo-squared) and status flag 
# 
data_I
_shelx_title ' Drsam014-4 in P-1' 
_shelx_refln_list_code          4 
_shelx_F_calc_maximum       78.42 
_exptl_crystal_F_000       236.00 
_reflns_d_resolution_high  0.7101 
 
loop_ 
 _symmetry_equiv_pos_as_xyz 
 'x, y, z' 
 '-x, -y, -z' 
 
_cell_length_a     4.3198 
_cell_length_b     7.4921 
_cell_length_c    13.2252 
_cell_angle_alpha  93.612 
_cell_angle_beta   93.912 
_cell_angle_gamma 103.769 
 
_shelx_F_squared_multiplier     1.000 
 
loop_ 
 _refln_index_h 
 _refln_index_k 
 _refln_index_l 
 _refln_F_squared_calc 
 _refln_F_squared_meas 
 _refln_F_squared_sigma 
 _refln_observed_status 
   1   0   0      364.22      364.62      4.18 o 
   2   0   0     1482.99     1451.25     16.38 o 
   3   0   0       52.36       54.42      0.70 o 
   4   0   0      225.66      229.93      3.85 o 
   5   0   0      101.30       99.76      2.20 o 
  -6   1   0        5.83        5.35      0.84 o 
  -5   1   0       37.38       37.52      1.19 o 
  -4   1   0       77.86       77.49      1.17 o 
  -3   1   0        6.88        9.26      0.29 o 
  -2   1   0      749.80      772.59      8.38 o 
  -1   1   0      752.78      739.08     10.38 o 
   0   1   0        0.04        0.25      0.05 o 
   1   1   0      328.79      316.15      5.30 o 
   2   1   0      303.95      304.52      3.46 o 
   3   1   0      185.65      188.27      2.32 o 
   4   1   0      313.97      310.06      5.11 o 
   5   1   0       19.78       20.27      1.07 o 
  -6   2   0        0.31       -0.10      0.80 o 
  -5   2   0       20.83       21.02      0.88 o 
  -4   2   0       20.22       20.87      0.68 o 
  -3   2   0     1187.29     1233.06     13.80 o 
  -2   2   0       21.63       27.44      0.45 o 
  -1   2   0       13.83       10.08      0.22 o 
   0   2   0        6.89        5.24      0.19 o 
   1   2   0       27.07       21.37      0.39 o 
   2   2   0      169.33      199.62      2.53 o 
   3   2   0        0.38       -0.04      0.39 o 
   4   2   0      199.26      202.73      3.97 o 
   5   2   0       16.60       19.04      0.90 o 
  -6   3   0       46.24       44.16      1.43 o 
  -5   3   0        0.02        0.47      0.64 o 
  -4   3   0        4.02        4.86      0.40 o 
  -3   3   0       39.99       39.06      0.67 o 
  -2   3   0      361.18      345.36      3.89 o 
  -1   3   0        2.14        2.98      0.22 o 
   0   3   0      565.20      586.65      6.56 o 
   1   3   0      589.97      650.25      7.73 o 
   2   3   0        0.26        0.36      0.20 o 
   3   3   0        0.97        1.23      0.34 o 
   4   3   0       25.11       24.43      0.81 o 
   5   3   0       47.40       48.55      1.54 o 
  -6   4   0       77.71       76.39      1.95 o 
  -5   4   0        0.18        0.92      0.66 o 
  -4   4   0       72.64       71.05      1.45 o 
  -3   4   0       19.76       19.11      0.40 o 
  -2   4   0      157.69      159.42      1.92 o 
  -1   4   0       34.03       42.59      0.62 o 
   0   4   0       14.33       11.14      0.30 o 
   1   4   0       71.86       75.96      1.01 o 
   2   4   0       93.68      119.14      1.74 o 
   3   4   0        3.12        3.17      0.48 o 
   4   4   0      157.32      149.93      3.10 o 
  -5   5   0       14.60       13.43      1.01 o 
  -4   5   0        0.09       -0.21      0.37 o 
  -3   5   0        0.46        0.35      0.30 o 
  -2   5   0      168.12      175.28      2.26 o 
  -1   5   0      101.71      111.19      1.34 o 
   0   5   0      310.01      326.54      3.90 o 
   1   5   0       23.40       26.38      0.68 o 
   2   5   0      134.39      111.85      1.90 o 
   3   5   0       32.91       37.03      1.37 o 
   4   5   0        5.78        5.97      0.74 o 
  -5   6   0       37.18       39.13      1.33 o 
  -4   6   0       30.17       29.55      0.78 o 
  -3   6   0       54.70       52.73      1.11 o 
  -2   6   0        0.39        0.63      0.29 o 
  -1   6   0      229.45      220.13      2.55 o 
   0   6   0      113.27      108.61      1.42 o 
   1   6   0      227.45      209.89      3.06 o 
   2   6   0        2.37        1.22      0.50 o 
   3   6   0        1.22        1.40      0.76 o 
  -5   7   0        5.51        6.66      1.58 o 
  -4   7   0       83.82       86.29      3.39 o 
  -3   7   0       24.91       27.40      1.40 o 
  -2   7   0       82.09       86.78      1.50 o 
  -1   7   0      105.66      108.54      1.63 o 
   0   7   0       25.91       27.29      0.59 o 
   1   7   0       17.08       15.36      0.78 o 
   2   7   0        0.72        0.80      0.81 o 
   3   7   0        0.01       -0.81      0.87 o 
  -4   8   0       78.42       77.17      2.56 o 
  -3   8   0       19.35       17.78      1.42 o 
  -2   8   0        0.38        1.00      0.43 o 
  -1   8   0      147.11      141.17      2.48 o 
   0   8   0       74.95       68.90      2.19 o 
   1   8   0       21.97       17.38      1.28 o 
   2   8   0        0.34        2.35      1.04 o 
  -4   9   0        1.16        2.33      1.22 o 
  -3   9   0        0.09       -1.06      1.06 o 
  -2   9   0        2.07        2.42      0.86 o 
  -1   9   0       41.44       38.27      1.20 o 
   0   9   0       35.41       39.55      3.29 o 
   1   9   0       91.01       85.69      2.63 o 
  -3  10   0        1.97        0.64      2.27 o 
  -2  10   0      119.33      122.89      5.14 o 
  -1  10   0       26.09       27.21      1.71 o 
   0  10   0        9.09        9.27      1.38 o 
   0 -10   1       63.23       64.67      2.37 o 
   1 -10   1        1.07       -1.16      1.16 o 
   2 -10   1       10.69       10.94      2.04 o 
   3 -10   1        9.20        9.67      1.32 o 
  -1  -9   1       39.85       45.90      2.02 o 
   0  -9   1       22.96       23.97      1.44 o 
   1  -9   1        6.64        8.67      0.70 o 
   2  -9   1        0.93       -0.45      1.03 o 
   3  -9   1        4.05        4.22      1.17 o 
   4  -9   1       21.33       17.88      1.44 o 
  -2  -8   1       31.90       35.94      2.93 o 
  -1  -8   1        3.31        3.07      1.42 o 
   0  -8   1       76.87       76.65      1.72 o 
   1  -8   1        0.20        0.31      0.49 o 
   2  -8   1       41.35       39.13      1.41 o 
   3  -8   1      125.78      118.12      4.48 o 
   4  -8   1        2.92        4.52      1.42 o 
  -3  -7   1       10.00       10.21      1.55 o 
  -2  -7   1       29.08       28.71      1.30 o 
  -1  -7   1        0.79        0.63      0.84 o 
   0  -7   1       48.43       47.11      1.07 o 
   1  -7   1      648.86      626.55      8.24 o 
   2  -7   1       77.17       76.55      1.36 o 
   3  -7   1        6.68        8.27      0.73 o 
   4  -7   1      173.15      170.66      3.53 o 
   5  -7   1      102.64      101.47      4.02 o 
  -4  -6   1        2.29        4.19      0.92 o 
  -3  -6   1        5.32        3.70      0.81 o 
  -2  -6   1        0.00        0.03      0.59 o 
  -1  -6   1       17.69       17.56      0.51 o 
   0  -6   1     2536.09     2485.43     27.30 o 
   1  -6   1       64.35       64.83      0.87 o 
   2  -6   1      206.42      198.22      2.31 o 
   3  -6   1        3.22        3.16      0.43 o 
   4  -6   1      121.79      121.25      1.95 o 
   5  -6   1      137.78      139.11      2.94 o 
  -4  -5   1        0.46        0.92      1.94 o 
  -3  -5   1        3.13        4.92      0.72 o 
  -2  -5   1      199.99      167.88      2.56 o 
  -1  -5   1        3.46        4.54      0.27 o 
   0  -5   1       17.18       14.09      0.35 o 
   1  -5   1        0.13        0.13      0.21 o 
   2  -5   1       75.05       79.58      1.07 o 
   3  -5   1      165.54      160.95      1.92 o 
   4  -5   1        0.28       -0.05      0.36 o 
   5  -5   1       62.02       58.96      1.55 o 
  -4  -4   1        7.97        8.63      0.81 o 
  -3  -4   1      579.66      523.34      9.65 o 
  -2  -4   1       16.83       13.95      0.41 o 
  -1  -4   1       87.48       96.58      1.23 o 
   0  -4   1        0.83       -0.05      0.21 o 
   1  -4   1        0.04        0.42      0.21 o 
   2  -4   1      367.99      385.10      4.22 o 
   3  -4   1       52.72       53.21      0.76 o 
   4  -4   1       13.35       14.12      0.53 o 
   5  -4   1       17.73       18.56      0.86 o 
  -5  -3   1        3.37        3.98      0.68 o 
  -4  -3   1       22.12       21.87      1.16 o 
  -3  -3   1       56.60       52.25      0.95 o 
  -2  -3   1      550.90      525.85      6.58 o 
  -1  -3   1      123.15      123.26      1.43 o 
   0  -3   1     3838.80     3917.66     43.08 o 
   1  -3   1        0.39        0.59      0.20 o 
   2  -3   1      518.88      503.88      5.30 o 
   3  -3   1        2.36        2.37      0.24 o 
   4  -3   1        2.22        2.19      0.40 o 
   5  -3   1        9.40        8.91      1.00 o 
   6  -3   1        2.08        1.58      0.81 o 
  -5  -2   1        5.12        7.11      0.77 o 
  -4  -2   1        1.26        1.12      0.56 o 
  -3  -2   1       21.73       19.97      0.54 o 
  -2  -2   1      458.74      496.30      5.71 o 
  -1  -2   1      948.05     1077.36     13.80 o 
   0  -2   1      271.79      264.26      2.79 o 
   1  -2   1      938.91      977.42     11.55 o 
   2  -2   1      153.70      142.13      1.60 o 
   3  -2   1      261.28      264.34      2.92 o 
   4  -2   1      313.94      310.92      4.29 o 
   5  -2   1        9.86        9.52      0.77 o 
   6  -2   1       10.31       11.44      0.90 o 
  -5  -1   1        2.71        3.01      1.02 o 
  -4  -1   1       47.05       45.96      1.33 o 
  -3  -1   1       58.30       56.14      0.83 o 
  -2  -1   1       90.19       90.47      1.03 o 
  -1  -1   1      365.35      365.16      3.87 o 
   0  -1   1      786.04      811.26      8.96 o 
   1  -1   1       56.17       59.85      0.90 o 
   2  -1   1      188.94      196.47      2.13 o 
   3  -1   1        0.95        1.25      0.21 o 
   4  -1   1       13.08       13.66      0.68 o 
   5  -1   1        1.27        1.98      0.66 o 
  -5   0   1        0.43        0.82      0.68 o 
  -4   0   1       53.28       51.81      1.16 o 
  -3   0   1       70.74       68.89      0.96 o 
  -2   0   1       73.61       79.61      0.99 o 
  -1   0   1     1886.25     1944.79     22.83 o 
   0   0   1       19.44       17.73      0.59 o 
   1   0   1     1893.76     1818.88     27.36 o 
   2   0   1       19.37       21.52      0.37 o 
   3   0   1      115.74      114.92      1.31 o 
   4   0   1      251.83      256.61      4.08 o 
   5   0   1       31.93       33.05      2.57 o 
  -6   1   1       18.23       17.20      1.13 o 
  -5   1   1       19.15       20.32      1.06 o 
  -4   1   1       10.82       11.78      0.56 o 
  -3   1   1       58.77       63.49      0.81 o 
  -2   1   1       28.69       30.43      0.49 o 
  -1   1   1      594.32      617.10      7.23 o 
   0   1   1      203.48      195.94      2.74 o 
   1   1   1      120.02      107.85      1.37 o 
   2   1   1      192.65      179.00      2.72 o 
   3   1   1        6.86        7.08      0.48 o 
   4   1   1     1327.38     1340.44     27.75 o 
   5   1   1        0.32        0.08      0.65 o 
  -6   2   1       19.62       19.16      1.02 o 
  -5   2   1        0.68       -0.53      0.63 o 
  -4   2   1      154.45      159.24      2.19 o 
  -3   2   1      122.91      126.19      1.47 o 
  -2   2   1        0.25        0.24      0.17 o 
  -1   2   1       73.23       80.56      0.97 o 
   0   2   1     1455.77     1437.89     15.63 o 
   1   2   1       76.27       90.34      1.34 o 
   2   2   1      238.07      219.29      2.68 o 
   3   2   1      567.12      563.59      8.55 o 
   4   2   1       36.56       36.38      1.06 o 
   5   2   1        2.75        1.41      0.65 o 
  -6   3   1       49.24       49.04      2.09 o 
  -5   3   1       43.23       43.23      1.29 o 
  -4   3   1       23.61       23.27      0.57 o 
  -3   3   1      139.81      137.22      1.51 o 
  -2   3   1        1.08        0.39      0.19 o 
  -1   3   1      144.67      145.77      1.73 o 
   0   3   1       15.63       10.75      0.23 o 
   1   3   1     1502.67     1709.33     20.14 o 
   2   3   1        4.44        8.70      0.41 o 
   3   3   1       56.52       52.83      1.15 o 
   4   3   1       71.74       74.51      1.71 o 
   5   3   1        0.41        0.15      0.59 o 
  -6   4   1       13.25       13.74      0.93 o 
  -5   4   1        0.90        0.69      0.66 o 
  -4   4   1      115.02      108.49      1.59 o 
  -3   4   1       35.41       33.82      0.58 o 
  -2   4   1     2153.98     2211.81     26.13 o 
  -1   4   1      174.63      181.20      1.98 o 
   0   4   1      846.77      926.27      9.75 o 
   1   4   1        3.91        5.02      0.23 o 
   2   4   1        0.21        1.45      0.30 o 
   3   4   1       26.40       26.06      0.74 o 
   4   4   1        0.63        0.26      0.59 o 
  -5   5   1        1.13        0.96      0.55 o 
  -4   5   1       25.69       27.83      0.70 o 
  -3   5   1       25.94       27.27      0.52 o 
  -2   5   1      137.13      145.11      1.79 o 
  -1   5   1        0.41       -0.16      0.20 o 
   0   5   1        0.42        0.31      0.22 o 
   1   5   1      321.69      342.85      4.41 o 
   2   5   1        0.80        0.57      0.51 o 
   3   5   1        0.22        1.61      0.54 o 
   4   5   1       51.96       54.18      1.49 o 
  -5   6   1      572.97      564.73     10.29 o 
  -4   6   1        0.36        0.24      0.52 o 
  -3   6   1        3.37        3.03      0.44 o 
  -2   6   1      164.43      163.39      2.05 o 
  -1   6   1       40.23       38.81      0.67 o 
   0   6   1       12.71       12.24      0.41 o 
   1   6   1        2.05        1.76      0.42 o 
   2   6   1      237.89      205.30      3.97 o 
   3   6   1        6.80        6.72      0.82 o 
  -5   7   1       39.04       36.16      2.44 o 
  -4   7   1        2.34        2.02      0.95 o 
  -3   7   1        0.60       -0.01      1.35 o 
  -2   7   1        1.14        1.27      0.42 o 
  -1   7   1      206.13      202.71      2.81 o 
   0   7   1      165.63      160.14      2.76 o 
   1   7   1       67.90       70.30      1.77 o 
   2   7   1       19.66       21.58      1.14 o 
   3   7   1       68.45       68.92      1.76 o 
  -4   8   1        4.91        5.04      1.68 o 
  -3   8   1       25.73       25.76      1.09 o 
  -2   8   1       12.37       12.98      0.62 o 
  -1   8   1       80.37       80.88      1.41 o 
   0   8   1       47.80       48.44      1.79 o 
   1   8   1       28.25       27.44      2.04 o 
   2   8   1       13.27       10.36      1.04 o 
  -4   9   1       22.88       21.93      1.61 o 
  -3   9   1        2.17        0.47      1.04 o 
  -2   9   1        0.09       -0.64      0.69 o 
  -1   9   1        1.12        1.27      1.09 o 
   0   9   1       36.75       39.29      1.89 o 
   1   9   1       51.59       52.76      3.76 o 
  -3  10   1        0.76        0.86      1.91 o 
  -2  10   1       31.57       35.25      2.57 o 
  -1  10   1       49.82       52.05      3.85 o 
   0  10   1        7.56        7.74      1.23 o 
   0 -10   2        2.52        3.59      2.57 o 
   1 -10   2       13.94       15.06      2.41 o 
   2 -10   2       44.22       50.05      2.17 o 
   3 -10   2       35.34       34.49      1.74 o 
  -1  -9   2       14.69       14.45      2.60 o 
   0  -9   2      108.48      113.88      3.26 o 
   1  -9   2       62.30       63.17      1.44 o 
   2  -9   2       21.67       16.33      1.27 o 
   3  -9   2       11.03       12.34      1.28 o 
   4  -9   2        1.38        0.79      1.23 o 
  -2  -8   2       60.59       64.25      3.23 o 
  -1  -8   2       47.29       48.01      1.89 o 
   0  -8   2        5.64        5.64      0.59 o 
   1  -8   2        0.18        0.05      0.50 o 
   2  -8   2        1.87        2.05      0.74 o 
   3  -8   2       70.99       70.15      5.80 o 
   4  -8   2        0.65        0.36      1.09 o 
  -3  -7   2       24.08       20.41      1.25 o 
  -2  -7   2       33.93       33.68      2.41 o 
  -1  -7   2       90.91       93.43      3.43 o 
   0  -7   2      187.17      187.60      3.15 o 
   1  -7   2       22.52       23.15      0.95 o 
   2  -7   2       32.94       27.94      0.76 o 
   3  -7   2        8.96        9.28      0.76 o 
   4  -7   2        1.80        0.96      0.51 o 
   5  -7   2       13.52       13.65      1.14 o 
  -4  -6   2       40.64       43.24      1.55 o 
  -3  -6   2       12.08       11.66      0.98 o 
  -2  -6   2       56.42       57.43      1.48 o 
  -1  -6   2      247.88      238.86      3.18 o 
   0  -6   2      447.74      437.50      4.89 o 
   1  -6   2        2.92        2.93      0.27 o 
   2  -6   2       13.94       13.09      0.40 o 
   3  -6   2        0.07       -0.35      0.41 o 
   4  -6   2       68.86       67.50      1.60 o 
   5  -6   2       14.48       14.09      0.87 o 
  -4  -5   2        3.92        4.71      0.71 o 
  -3  -5   2      234.52      206.60      6.85 o 
  -2  -5   2        0.56        1.07      0.38 o 
  -1  -5   2       10.32       10.57      0.34 o 
   0  -5   2       39.59       36.06      0.54 o 
   1  -5   2      365.50      377.03      4.02 o 
   2  -5   2       14.40       13.00      0.40 o 
   3  -5   2        1.58        1.39      0.30 o 
   4  -5   2     1261.69     1250.49     16.98 o 
   5  -5   2       28.39       25.34      1.05 o 
  -4  -4   2        4.14        2.78      0.79 o 
  -3  -4   2        1.99        1.46      0.68 o 
  -2  -4   2      295.73      310.11      3.94 o 
  -1  -4   2        0.29        0.08      0.21 o 
   0  -4   2        7.03        2.84      0.20 o 
   1  -4   2      361.21      400.78      4.49 o 
   2  -4   2       47.40       53.37      0.72 o 
   3  -4   2       58.22       58.11      0.80 o 
   4  -4   2        0.01       -0.41      0.41 o 
   5  -4   2        2.60        2.52      0.68 o 
  -5  -3   2        0.13       -0.74      0.74 o 
  -4  -3   2       30.93       30.03      1.01 o 
  -3  -3   2       14.36       16.27      0.47 o 
  -2  -3   2       18.93       22.53      0.44 o 
  -1  -3   2      480.77      549.12      6.52 o 
   0  -3   2      247.58      266.09      2.81 o 
   1  -3   2     4597.34     4814.93     57.05 o 
   2  -3   2      124.44      122.79      1.45 o 
   3  -3   2      421.97      428.01      4.85 o 
   4  -3   2        6.86        6.23      0.46 o 
   5  -3   2       42.32       44.14      1.82 o 
  -5  -2   2       31.38       33.55      1.08 o 
  -4  -2   2       25.94       25.90      0.93 o 
  -3  -2   2        5.27        7.33      0.32 o 
  -2  -2   2     1153.50     1287.84     13.87 o 
  -1  -2   2        0.02        0.42      0.17 o 
   0  -2   2      657.82      662.24      7.49 o 
   1  -2   2        0.20       -0.13      0.13 o 
   2  -2   2      103.76       95.07      1.12 o 
   3  -2   2       30.77       33.04      0.57 o 
   4  -2   2      132.02      134.92      2.38 o 
   5  -2   2      102.49       99.91      2.22 o 
  -5  -1   2       19.32       19.83      1.18 o 
  -4  -1   2      216.35      211.94      4.08 o 
  -3  -1   2       89.90       82.33      1.19 o 
  -2  -1   2       54.56       66.24      1.01 o 
  -1  -1   2     1063.50     1046.22     11.09 o 
   0  -1   2      179.97      180.03      2.23 o 
   1  -1   2        1.11        0.10      0.09 o 
   2  -1   2      443.35      467.24      5.00 o 
   3  -1   2      166.83      186.70      2.09 o 
   4  -1   2        4.87        5.44      0.52 o 
   5  -1   2       27.13       27.89      1.77 o 
  -5   0   2      733.74      753.12     14.22 o 
  -4   0   2        6.72        6.72      0.49 o 
  -3   0   2      205.25      206.44      2.44 o 
  -2   0   2      102.54       98.01      1.21 o 
  -1   0   2      727.03      741.33      9.64 o 
   0   0   2      285.94      279.66      3.45 o 
   1   0   2      103.49      115.21      1.88 o 
   2   0   2      177.07      210.44      2.29 o 
   3   0   2       20.97       20.23      0.75 o 
   4   0   2       46.87       50.44      1.24 o 
   5   0   2       38.53       39.29      1.72 o 
  -6   1   2       11.66       11.50      1.20 o 
  -5   1   2      120.26      123.16      2.65 o 
  -4   1   2       34.67       30.47      0.70 o 
  -3   1   2        7.47        6.22      0.27 o 
  -2   1   2      894.31      884.01      9.56 o 
  -1   1   2        1.68        2.16      0.17 o 
   0   1   2      974.88      974.51     10.71 o 
   1   1   2      234.30      244.19      4.32 o 
   2   1   2       79.80       68.43      0.93 o 
   3   1   2      187.38      171.04      2.24 o 
   4   1   2        3.98        4.67      0.51 o 
   5   1   2       39.19       40.78      1.23 o 
  -6   2   2        0.37       -0.81      0.81 o 
  -5   2   2        8.60        9.82      0.79 o 
  -4   2   2        5.96        6.85      0.40 o 
  -3   2   2       51.85       55.53      0.70 o 
  -2   2   2        4.86        5.29      0.22 o 
  -1   2   2      312.07      323.70      3.40 o 
   0   2   2      271.91      275.50      3.04 o 
   1   2   2      146.15      143.25      2.30 o 
   2   2   2       71.72       72.69      0.94 o 
   3   2   2      151.10      147.02      2.26 o 
   4   2   2        8.46        8.48      0.55 o 
   5   2   2        0.09        0.44      0.58 o 
  -6   3   2        1.90        1.63      0.90 o 
  -5   3   2       94.57       95.71      2.14 o 
  -4   3   2       64.52       63.41      1.04 o 
  -3   3   2       67.60       60.14      0.76 o 
  -2   3   2      508.50      516.76      5.76 o 
  -1   3   2      120.16      111.32      1.35 o 
   0   3   2     1103.67     1225.04     14.20 o 
   1   3   2      375.87      420.89      7.32 o 
   2   3   2       21.63       18.96      0.57 o 
   3   3   2        9.16        8.76      0.86 o 
   4   3   2       18.29       20.56      0.93 o 
   5   3   2       15.41       17.02      0.93 o 
  -6   4   2        1.73        2.12      0.87 o 
  -5   4   2        0.01        0.22      0.60 o 
  -4   4   2        0.72        0.80      0.42 o 
  -3   4   2       60.01       54.63      0.77 o 
  -2   4   2        0.02       -0.19      0.19 o 
  -1   4   2     1771.56     1768.41     19.65 o 
   0   4   2       62.50       59.71      0.77 o 
   1   4   2      822.62      812.13     10.41 o 
   2   4   2      119.83      107.86      1.59 o 
   3   4   2       58.85       57.32      1.30 o 
   4   4   2       11.42       12.81      0.67 o 
  -5   5   2       10.06        8.77      0.54 o 
  -4   5   2       13.22       13.46      0.49 o 
  -3   5   2      198.57      197.24      2.31 o 
  -2   5   2        7.38        7.05      0.36 o 
  -1   5   2        2.82        2.96      0.32 o 
   0   5   2        5.78        6.89      0.32 o 
   1   5   2       14.96       11.64      0.47 o 
   2   5   2      616.68      530.44      8.04 o 
   3   5   2        8.91        7.17      0.43 o 
   4   5   2       43.58       46.51      2.32 o 
  -5   6   2        0.09       -1.81      1.81 o 
  -4   6   2       58.88       60.34      2.04 o 
  -3   6   2       27.60       26.95      0.87 o 
  -2   6   2        1.27        1.76      0.34 o 
  -1   6   2       28.11       28.90      0.56 o 
   0   6   2        1.07        1.46      0.38 o 
   1   6   2      243.86      210.23      3.47 o 
   2   6   2        6.15        6.84      0.60 o 
   3   6   2        0.44        0.16      0.69 o 
  -5   7   2       24.83       25.87      1.60 o 
  -4   7   2        2.30        0.45      1.12 o 
  -3   7   2       30.03       31.52      1.80 o 
  -2   7   2       25.57       24.73      0.76 o 
  -1   7   2     1444.47     1420.07     18.46 o 
   0   7   2       15.70       16.40      0.68 o 
   1   7   2        0.41        0.38      0.79 o 
   2   7   2        3.52        2.04      0.99 o 
   3   7   2        4.11        5.05      0.72 o 
  -4   8   2        0.00       -1.06      1.06 o 
  -3   8   2       22.43       21.31      0.96 o 
  -2   8   2      460.46      455.18      6.68 o 
  -1   8   2       15.72       15.33      0.71 o 
   0   8   2        6.08        7.15      0.95 o 
   1   8   2       10.06       11.42      1.07 o 
   2   8   2       20.02       19.91      1.17 o 
  -4   9   2       66.12       62.02      1.91 o 
  -3   9   2       11.05       11.92      0.91 o 
  -2   9   2        0.09       -0.48      0.61 o 
  -1   9   2       54.53       56.55      2.10 o 
   0   9   2        2.14        2.24      1.68 o 
   1   9   2       32.42       32.49      1.61 o 
  -3  10   2        0.12        0.13      1.91 o 
  -2  10   2        8.36        9.55      2.80 o 
  -1  10   2       15.32       15.26      1.58 o 
   0  10   2       23.48       30.74      1.78 o 
   0 -10   3        0.05        1.25      1.21 o 
   1 -10   3        0.62        1.58      1.78 o 
   2 -10   3       19.13       21.99      1.44 o 
   3 -10   3        3.05        5.25      1.25 o 
  -1  -9   3        5.43        8.63      1.19 o 
   0  -9   3       29.60       30.87      1.58 o 
   1  -9   3      193.23      206.08      4.21 o 
   2  -9   3        3.93        3.22      1.11 o 
   3  -9   3       54.60       48.89      2.41 o 
   4  -9   3        4.82        6.32      1.25 o 
  -2  -8   3       80.91       84.52      2.65 o 
  -1  -8   3       47.82       53.94      2.00 o 
   0  -8   3       59.21       56.28      1.30 o 
   1  -8   3        4.64        5.85      0.68 o 
   2  -8   3        2.52        0.57      1.05 o 
   3  -8   3        6.48        8.39      1.12 o 
   4  -8   3       24.14       26.53      1.61 o 
  -3  -7   3        0.17        1.07      1.09 o 
  -2  -7   3       24.22       19.93      1.21 o 
  -1  -7   3       89.78       85.62      1.86 o 
   0  -7   3      300.34      290.88      4.76 o 
   1  -7   3       17.56       21.11      0.73 o 
   2  -7   3       37.64       31.64      0.99 o 
   3  -7   3      147.07      134.22      3.63 o 
   4  -7   3        1.34        1.85      0.52 o 
   5  -7   3       12.13       13.52      1.14 o 
  -4  -6   3        0.45        1.03      0.88 o 
  -3  -6   3        6.50        6.00      0.95 o 
  -2  -6   3       20.72       20.04      1.01 o 
  -1  -6   3        0.09        0.16      0.36 o 
   0  -6   3       95.14       98.52      1.26 o 
   1  -6   3      211.59      218.45      2.27 o 
   2  -6   3       58.47       58.99      0.92 o 
   3  -6   3      187.97      181.35      2.73 o 
   4  -6   3       23.00       22.82      0.90 o 
   5  -6   3        7.95        7.91      0.78 o 
  -4  -5   3        1.39       -0.57      0.72 o 
  -3  -5   3        5.70        6.16      0.99 o 
  -2  -5   3      203.66      191.14      2.78 o 
  -1  -5   3      192.13      185.40      2.29 o 
   0  -5   3      122.72      109.59      1.25 o 
   1  -5   3        1.27        1.77      0.23 o 
   2  -5   3       70.97       68.15      0.99 o 
   3  -5   3       70.64       71.33      1.39 o 
   4  -5   3      121.88      120.36      1.89 o 
   5  -5   3       21.57       21.79      0.94 o 
  -4  -4   3        3.29        5.48      0.70 o 
  -3  -4   3       56.21       45.56      1.25 o 
  -2  -4   3       24.87       26.99      0.53 o 
  -1  -4   3      304.40      322.85      3.87 o 
   0  -4   3      135.69      154.71      1.74 o 
   1  -4   3      327.18      361.17      3.94 o 
   2  -4   3        8.68        7.01      0.28 o 
   3  -4   3        0.65        0.50      0.25 o 
   4  -4   3       10.12        8.49      0.63 o 
   5  -4   3       21.64       21.50      0.91 o 
  -5  -3   3       97.08       97.05      2.72 o 
  -4  -3   3        5.02        5.40      0.89 o 
  -3  -3   3      115.76      121.31      1.65 o 
  -2  -3   3      124.76      130.24      1.59 o 
  -1  -3   3       58.93       52.88      0.67 o 
   0  -3   3      280.81      331.62      3.61 o 
   1  -3   3      211.21      232.07      2.54 o 
   2  -3   3       24.60       20.23      0.38 o 
   3  -3   3      194.04      198.22      2.41 o 
   4  -3   3        2.35        1.16      0.49 o 
   5  -3   3      163.69      158.30      3.24 o 
  -5  -2   3       10.58        8.79      0.79 o 
  -4  -2   3        0.06       -0.52      0.52 o 
  -3  -2   3        1.64        2.46      0.24 o 
  -2  -2   3      460.73      487.63      5.30 o 
  -1  -2   3      524.43      524.72      5.70 o 
   0  -2   3       22.95       18.69      0.30 o 
   1  -2   3     1204.36     1205.71     12.60 o 
   2  -2   3       95.23       96.12      1.36 o 
   3  -2   3       14.60       10.41      0.29 o 
   4  -2   3        3.39        2.49      0.48 o 
   5  -2   3       72.79       70.42      1.68 o 
  -5  -1   3      144.22      144.39      3.05 o 
  -4  -1   3        0.01       -0.40      0.55 o 
  -3  -1   3       78.68       84.84      1.07 o 
  -2  -1   3        9.92       10.55      0.28 o 
  -1  -1   3        8.94        8.16      0.19 o 
   0  -1   3        0.96       -0.12      0.16 o 
   1  -1   3       61.00       63.80      0.85 o 
   2  -1   3     2445.46     2619.58     26.24 o 
   3  -1   3       44.91       45.23      0.60 o 
   4  -1   3      108.99      100.02      1.83 o 
   5  -1   3        2.46        2.99      0.69 o 
  -5   0   3      153.54      152.33      3.18 o 
  -4   0   3       76.70       72.51      1.20 o 
  -3   0   3      134.53      134.15      1.64 o 
  -2   0   3      250.02      247.07      2.72 o 
  -1   0   3        0.40        0.89      0.14 o 
   0   0   3      281.61      282.46      3.06 o 
   1   0   3     1014.30     1022.22     13.82 o 
   2   0   3        9.72       11.91      0.38 o 
   3   0   3      122.66      117.52      1.54 o 
   4   0   3       61.46       61.07      1.99 o 
   5   0   3        8.22        7.58      0.65 o 
  -5   1   3       60.15       64.08      1.63 o 
  -4   1   3        8.49        8.12      0.39 o 
  -3   1   3      292.18      268.52      3.15 o 
  -2   1   3      156.88      180.66      2.02 o 
   0   1   3      223.57      226.57      2.82 o 
   1   1   3     2665.87     2574.68     85.53 o 
   2   1   3      147.10      162.58      2.28 o 
   3   1   3      599.34      597.19      8.04 o 
   4   1   3       88.61       91.72      2.33 o 
   5   1   3        2.08        1.49      0.59 o 
  -6   2   3       19.38       19.89      1.05 o 
  -5   2   3       41.91       42.92      1.32 o 
  -4   2   3        7.87        8.57      0.41 o 
  -3   2   3      255.54      260.75      2.87 o 
  -2   2   3      441.50      456.42      5.36 o 
  -1   2   3       31.00       26.92      0.40 o 
   0   2   3      116.17      109.63      1.33 o 
   1   2   3      311.32      301.94      5.64 o 
   2   2   3      180.32      205.58      2.63 o 
   3   2   3      433.41      424.24      5.38 o 
   4   2   3        5.66        5.38      0.49 o 
   5   2   3       36.04       37.47      2.17 o 
  -6   3   3        1.28        0.42      0.80 o 
  -5   3   3       10.56       10.72      0.54 o 
  -4   3   3      404.80      405.94      5.38 o 
  -3   3   3        8.71       10.74      0.32 o 
  -2   3   3       13.60       10.98      0.26 o 
  -1   3   3        0.33        0.09      0.20 o 
   0   3   3       27.99       26.42      0.40 o 
   1   3   3      200.97      234.22      3.08 o 
   2   3   3        3.27        4.16      0.18 o 
   3   3   3      177.92      178.25      3.24 o 
   4   3   3       21.76       21.38      1.09 o 
   5   3   3       24.73       26.36      1.71 o 
  -5   4   3       12.15       11.80      0.56 o 
  -4   4   3        8.31        8.61      0.42 o 
  -3   4   3       31.36       28.66      0.51 o 
  -2   4   3       18.51       17.09      0.36 o 
  -1   4   3      218.02      216.72      2.59 o 
   0   4   3      280.61      291.78      4.49 o 
   1   4   3        6.28        3.18      0.20 o 
   2   4   3        2.15        2.27      0.26 o 
   3   4   3       41.62       38.66      0.89 o 
   4   4   3       67.20       76.38      2.28 o 
  -5   5   3       17.74       17.58      0.64 o 
  -4   5   3        3.71        4.78      0.91 o 
  -3   5   3       64.70       61.87      0.89 o 
  -2   5   3        0.02        0.18      0.29 o 
  -1   5   3        0.01        0.10      0.23 o 
   0   5   3        7.61        7.80      0.34 o 
   1   5   3       15.05       22.68      0.60 o 
   2   5   3        1.87        0.79      0.40 o 
   3   5   3      152.40      139.45      2.80 o 
   4   5   3        1.96        0.69      0.91 o 
  -5   6   3        0.14       -1.11      1.11 o 
  -4   6   3        0.16       -0.38      0.92 o 
  -3   6   3       55.70       59.35      1.94 o 
  -2   6   3       58.44       62.58      1.01 o 
  -1   6   3      156.73      159.61      1.91 o 
   0   6   3        5.53        7.00      0.62 o 
   1   6   3      162.85      136.13      2.36 o 
   2   6   3       69.54       74.31      1.51 o 
   3   6   3       14.33       12.75      0.65 o 
  -5   7   3       14.25       10.41      1.35 o 
  -4   7   3       22.98       26.70      1.41 o 
  -3   7   3        0.08       -0.41      0.69 o 
  -2   7   3      234.84      245.03      3.90 o 
  -1   7   3       44.29       44.06      0.83 o 
   0   7   3      150.85      139.80      2.45 o 
   1   7   3        0.91        0.22      0.77 o 
   2   7   3        0.50       -0.06      0.61 o 
   3   7   3       39.85       39.71      1.72 o 
  -4   8   3        6.72        6.72      1.13 o 
  -3   8   3       12.69       14.81      0.87 o 
  -2   8   3       75.22       75.81      1.40 o 
  -1   8   3       41.78       45.23      1.70 o 
   0   8   3       11.25       11.75      1.07 o 
   1   8   3        0.86        0.49      0.89 o 
   2   8   3        1.72        1.66      0.82 o 
  -4   9   3        7.30        8.85      1.11 o 
  -3   9   3        2.35        1.51      1.23 o 
  -2   9   3       47.72       44.62      1.94 o 
  -1   9   3       40.21       41.34      4.84 o 
   0   9   3        5.68        5.49      1.14 o 
   1   9   3        0.10        1.20      1.04 o 
  -2  10   3       20.90       18.42      2.93 o 
  -1  10   3       19.56       21.30      1.47 o 
   0 -10   4       68.79       70.11      3.56 o 
   1 -10   4       74.45       77.82      3.89 o 
   2 -10   4        0.01       -0.53      1.16 o 
  -1  -9   4       48.29       50.32      2.97 o 
   0  -9   4        1.64        1.54      0.82 o 
   1  -9   4       20.54       21.99      3.56 o 
   2  -9   4       23.92       21.41      1.41 o 
   3  -9   4        0.09       -0.39      1.38 o 
   4  -9   4        0.36       -1.52      1.52 o 
  -2  -8   4       48.47       55.17      2.12 o 
  -1  -8   4       28.89       28.37      2.57 o 
   0  -8   4        2.07        2.43      0.55 o 
   1  -8   4        3.12        3.47      0.74 o 
   2  -8   4        3.22        3.74      1.28 o 
   3  -8   4       20.55       17.25      2.57 o 
   4  -8   4        1.18        1.71      1.45 o 
  -3  -7   4       18.01       18.60      1.27 o 
  -2  -7   4        2.81        2.17      1.98 o 
  -1  -7   4       60.73       61.61      1.32 o 
   0  -7   4        0.22       -0.29      0.62 o 
   1  -7   4       96.65       81.02      1.57 o 
   2  -7   4      185.16      157.50      3.23 o 
   3  -7   4        6.02        6.32      0.79 o 
   4  -7   4        9.31       10.82      0.62 o 
   5  -7   4        2.64        3.03      0.98 o 
  -3  -6   4       37.23       35.82      1.60 o 
  -2  -6   4        0.72        0.90      0.43 o 
  -1  -6   4       83.66       82.02      1.42 o 
   0  -6   4      540.19      516.06      5.96 o 
   1  -6   4      138.08      138.43      1.57 o 
   2  -6   4       23.37       31.21      0.67 o 
   3  -6   4      331.94      324.27      4.72 o 
   4  -6   4      219.22      217.15      4.11 o 
   5  -6   4       17.28       17.83      0.92 o 
  -4  -5   4        4.99        4.08      0.78 o 
  -3  -5   4        1.81        0.66      0.81 o 
  -2  -5   4       29.71       28.74      0.64 o 
  -1  -5   4     2685.96     2643.07     30.95 o 
   0  -5   4      109.24      111.21      1.31 o 
   1  -5   4      640.29      630.88      6.59 o 
   2  -5   4        2.59        3.49      0.29 o 
   3  -5   4      457.55      445.12      5.61 o 
   4  -5   4      182.38      178.80      3.57 o 
   5  -5   4        4.05        4.33      0.95 o 
  -4  -4   4        1.06        0.84      1.10 o 
  -3  -4   4       97.71       84.11      2.15 o 
  -2  -4   4        1.95        2.49      0.27 o 
  -1  -4   4        7.91        6.32      0.26 o 
   0  -4   4        1.28        1.41      0.22 o 
   1  -4   4      149.76      161.67      1.82 o 
   2  -4   4      314.80      313.53      3.63 o 
   3  -4   4        0.19        0.02      0.24 o 
   4  -4   4       27.08       25.54      0.72 o 
   5  -4   4        7.88        6.87      0.71 o 
  -5  -3   4        8.30        7.69      1.05 o 
  -4  -3   4      334.89      317.72      7.43 o 
  -3  -3   4       14.16       13.12      0.40 o 
  -2  -3   4      151.42      155.41      1.86 o 
  -1  -3   4       13.37       11.07      0.26 o 
   0  -3   4       57.13       61.76      0.70 o 
   1  -3   4      398.05      419.32      4.39 o 
   2  -3   4      129.54      128.58      1.39 o 
   3  -3   4       16.15       17.80      0.58 o 
   4  -3   4       34.99       33.58      1.10 o 
   5  -3   4        0.03        0.29      0.94 o 
  -5  -2   4        5.08        5.35      0.79 o 
  -4  -2   4       11.74       11.06      0.71 o 
  -3  -2   4      136.77      130.38      1.55 o 
  -2  -2   4       86.96       86.85      1.11 o 
  -1  -2   4     2974.89     2936.80     32.81 o 
   0  -2   4        3.94        5.18      0.16 o 
   1  -2   4     1396.64     1399.06     16.80 o 
   2  -2   4       33.01       38.61      0.51 o 
   3  -2   4       22.13       21.36      0.43 o 
   4  -2   4       40.81       35.13      1.01 o 
   5  -2   4        1.44        1.10      0.64 o 
  -5  -1   4        0.14        1.16      2.70 o 
  -4  -1   4       12.97       11.39      0.86 o 
  -3  -1   4      260.64      267.51      2.90 o 
  -2  -1   4      292.57      326.35      3.31 o 
  -1  -1   4      254.16      252.76      2.79 o 
   0  -1   4      605.01      619.73      6.03 o 
   1  -1   4      113.00      111.35      1.09 o 
   2  -1   4      503.79      545.08      5.84 o 
   3  -1   4      637.75      648.34      8.59 o 
   4  -1   4       34.62       32.46      0.96 o 
   5  -1   4       54.93       55.75      1.41 o 
  -5   0   4        9.47        8.74      0.78 o 
  -4   0   4       21.15       18.75      0.54 o 
  -3   0   4       20.23       21.16      0.59 o 
  -2   0   4      165.02      177.92      1.99 o 
  -1   0   4      437.25      442.22      5.67 o 
   0   0   4       88.09       89.28      1.01 o 
   1   0   4      336.77      346.61      4.74 o 
   2   0   4        0.37        0.10      0.13 o 
   3   0   4        9.97       10.90      0.38 o 
   4   0   4        5.23        6.19      0.51 o 
   5   0   4        0.09        0.04      0.54 o 
  -5   1   4       16.33       17.32      0.89 o 
  -4   1   4       26.15       26.12      0.67 o 
  -3   1   4        7.11        7.33      0.29 o 
  -2   1   4      950.00     1039.84     11.56 o 
  -1   1   4       59.37       61.25      0.74 o 
   0   1   4     1269.82     1200.25     13.85 o 
   1   1   4       11.64       13.44      0.99 o 
   2   1   4      161.86      185.42      6.87 o 
   3   1   4      414.33      416.60      5.28 o 
   4   1   4       69.98       72.91      2.56 o 
   5   1   4       38.30       41.84      1.66 o 
  -6   2   4        7.10        7.45      1.35 o 
  -5   2   4        7.55        7.86      0.50 o 
  -4   2   4       19.55       18.13      0.52 o 
  -3   2   4        1.72        1.58      0.26 o 
  -2   2   4      330.26      357.11      4.25 o 
  -1   2   4        8.53        7.52      0.24 o 
   0   2   4       30.80       25.44      0.46 o 
   1   2   4       29.23       21.56      0.65 o 
   2   2   4        4.69        4.58      0.34 o 
   3   2   4     1633.87     1640.08     24.77 o 
   4   2   4        0.22        0.47      0.68 o 
   5   2   4       14.05       16.75      1.13 o 
  -6   3   4        0.00       -0.06      0.81 o 
  -5   3   4       98.06       97.82      1.69 o 
  -4   3   4       20.80       21.19      0.64 o 
  -3   3   4        0.00        0.19      0.24 o 
  -2   3   4       15.80       18.04      0.40 o 
  -1   3   4      648.83      668.47      7.73 o 
   0   3   4       42.21       53.85      0.64 o 
   1   3   4      249.09      235.05      3.07 o 
   2   3   4      892.94      904.52     13.76 o 
   3   3   4       49.68       48.36      1.30 o 
   4   3   4        0.01        0.46      0.73 o 
  -5   4   4       11.27       10.92      0.56 o 
  -4   4   4       60.78       59.15      1.03 o 
  -3   4   4        0.00       -0.05      0.32 o 
  -2   4   4        3.55        4.40      0.22 o 
  -1   4   4       22.26       20.29      0.42 o 
   0   4   4      828.06      894.99      9.75 o 
   1   4   4        2.33        4.31      0.23 o 
   2   4   4       79.59       71.95      1.02 o 
   3   4   4      104.15      105.09      2.71 o 
   4   4   4        1.91        3.75      1.28 o 
  -5   5   4       24.29       24.17      1.49 o 
  -4   5   4        3.55        3.62      1.29 o 
  -3   5   4      653.92      636.85      9.42 o 
  -2   5   4       74.45       77.49      1.07 o 
  -1   5   4      543.09      553.36      6.21 o 
   0   5   4        0.01        0.23      0.24 o 
   1   5   4       15.72       11.88      0.41 o 
   2   5   4        8.58        7.94      0.43 o 
   3   5   4        0.35        0.54      0.69 o 
   4   5   4       69.61       77.10      2.35 o 
  -5   6   4        9.23       11.22      2.04 o 
  -4   6   4       10.88       13.64      1.12 o 
  -3   6   4       45.98       43.69      1.76 o 
  -2   6   4        2.14        2.59      0.39 o 
  -1   6   4        2.54        3.07      0.27 o 
   0   6   4      154.65      163.16      2.74 o 
   1   6   4        0.02        0.44      0.43 o 
   2   6   4        4.43        6.94      0.53 o 
   3   6   4       74.16       75.97      2.23 o 
  -5   7   4        2.19        2.80      1.25 o 
  -4   7   4        0.01        2.06      1.58 o 
  -3   7   4       42.36       41.38      1.17 o 
  -2   7   4       33.01       32.25      0.80 o 
  -1   7   4        4.60        4.81      0.54 o 
   0   7   4        9.37        8.62      0.72 o 
   1   7   4      153.64      134.25      3.38 o 
   2   7   4        9.72       10.04      0.77 o 
   3   7   4      110.97      116.23      4.41 o 
  -4   8   4        0.17        0.61      0.85 o 
  -3   8   4        9.51        9.15      0.75 o 
  -2   8   4       54.20       52.59      1.21 o 
  -1   8   4       84.59       82.74      2.01 o 
   0   8   4       45.28       46.09      1.77 o 
   1   8   4       16.47       16.81      1.11 o 
   2   8   4       85.79       87.28      2.40 o 
  -4   9   4       12.58       11.62      1.03 o 
  -3   9   4        3.48        2.87      1.04 o 
  -2   9   4       24.36       23.27      1.09 o 
  -1   9   4       18.79       15.91      1.26 o 
   0   9   4       14.60       14.05      1.35 o 
   1   9   4        1.09        0.97      1.01 o 
  -2  10   4        0.01       -1.19      1.19 o 
  -1  10   4       25.00       28.26      1.65 o 
   0 -10   5       10.42       11.66      1.98 o 
   1 -10   5       79.59       86.01      2.86 o 
   2 -10   5       34.10       35.49      1.78 o 
  -1  -9   5        1.86        1.61      3.26 o 
   0  -9   5        3.55        4.34      0.69 o 
   1  -9   5       51.60       55.83      2.04 o 
   2  -9   5       70.57       72.75      2.54 o 
   3  -9   5       52.85       50.43      2.31 o 
  -2  -8   5       14.52       15.08      1.32 o 
  -1  -8   5      141.58      149.98      3.02 o 
   0  -8   5       87.71       91.41      1.79 o 
   1  -8   5       90.07       76.92      2.38 o 
   2  -8   5       16.78       16.31      1.20 o 
   3  -8   5        0.72        0.01      0.99 o 
   4  -8   5       10.13       10.41      1.65 o 
  -3  -7   5       49.52       49.35      1.95 o 
  -2  -7   5       49.50       52.41      2.04 o 
  -1  -7   5       10.53        9.67      0.59 o 
   0  -7   5        1.20        1.19      0.49 o 
   1  -7   5        0.55        0.77      0.67 o 
   2  -7   5      150.24      135.92      2.58 o 
   3  -7   5        5.75        5.47      0.53 o 
   4  -7   5       11.64       13.85      1.07 o 
   5  -7   5        0.19       -0.43      1.38 o 
  -3  -6   5       25.06       22.65      1.28 o 
  -2  -6   5      104.67      105.31      2.06 o 
  -1  -6   5      262.47      268.64      4.41 o 
   0  -6   5       19.36       18.78      0.50 o 
   1  -6   5       21.50       15.67      0.45 o 
   2  -6   5       15.74       15.50      0.55 o 
   3  -6   5        6.90        6.38      0.45 o 
   4  -6   5       16.53       15.63      1.00 o 
   5  -6   5        5.82        6.04      0.95 o 
  -4  -5   5        3.23        3.91      0.81 o 
  -3  -5   5       26.31       27.16      1.32 o 
  -2  -5   5      245.92      238.49      3.89 o 
  -1  -5   5      499.66      491.49      5.71 o 
   0  -5   5        9.70        8.14      0.30 o 
   1  -5   5       58.75       54.25      0.75 o 
   2  -5   5        3.54        2.94      0.30 o 
   3  -5   5       96.16       90.30      1.23 o 
   4  -5   5        3.67        3.84      0.82 o 
   5  -5   5        6.84        8.33      0.79 o 
  -4  -4   5      153.34      145.28      3.03 o 
  -3  -4   5        4.04        3.92      0.37 o 
  -2  -4   5        0.97        0.68      0.28 o 
  -1  -4   5       24.20       23.84      0.43 o 
   0  -4   5      380.98      412.73      4.35 o 
   1  -4   5       10.70       10.40      0.27 o 
   2  -4   5        5.12        8.40      0.29 o 
   3  -4   5     2161.60     2113.74     22.91 o 
   4  -4   5       43.92       43.11      1.08 o 
   5  -4   5       52.30       50.91      1.55 o 
  -5  -3   5       12.55        9.76      1.07 o 
  -4  -3   5        1.68        1.26      0.73 o 
  -3  -3   5      128.20      128.86      1.75 o 
  -2  -3   5        2.17        2.97      0.27 o 
  -1  -3   5        5.69        2.59      0.21 o 
   0  -3   5      458.11      505.90      5.15 o 
   1  -3   5       44.97       57.35      0.74 o 
   2  -3   5       97.53       88.83      1.04 o 
   3  -3   5        2.97        3.81      0.28 o 
   4  -3   5        5.95        4.71      0.53 o 
   5  -3   5       16.09       16.34      1.61 o 
  -5  -2   5       19.04       19.21      1.84 o 
  -4  -2   5       16.58       16.78      0.61 o 
  -3  -2   5       26.70       29.72      0.57 o 
  -2  -2   5       67.78       69.04      0.86 o 
  -1  -2   5      129.79      136.14      1.59 o 
   0  -2   5     3758.08     3866.01     38.35 o 
   1  -2   5      162.84      155.04      1.59 o 
   2  -2   5      879.45      926.57      9.51 o 
   3  -2   5       22.74       24.96      0.47 o 
   4  -2   5      104.97       96.33      2.04 o 
   5  -2   5       29.59       24.45      0.96 o 
  -5  -1   5        9.64       10.52      0.84 o 
  -4  -1   5        5.60        6.49      0.41 o 
  -3  -1   5      475.76      497.02      5.10 o 
  -2  -1   5        6.46        7.09      0.23 o 
  -1  -1   5      686.72      707.10      7.89 o 
   0  -1   5        1.75        2.30      0.13 o 
   1  -1   5        0.70        3.41      0.14 o 
   2  -1   5       15.80       18.26      0.33 o 
   3  -1   5      201.27      215.83      2.93 o 
   4  -1   5      149.57      138.66      2.80 o 
   5  -1   5       37.14       41.23      1.34 o 
  -5   0   5       64.75       63.87      2.03 o 
  -4   0   5       15.17       14.37      0.52 o 
  -3   0   5       40.75       48.89      0.69 o 
  -2   0   5      277.38      290.20      3.82 o 
  -1   0   5       78.84       91.04      1.08 o 
   0   0   5        3.32        2.03      0.12 o 
   1   0   5      652.69      677.42      9.21 o 
   2   0   5       92.81      116.57      2.43 o 
   3   0   5       11.13       11.23      0.42 o 
   4   0   5       17.09       17.24      1.08 o 
   5   0   5        5.59        5.95      1.61 o 
  -5   1   5        4.16        2.70      0.72 o 
  -4   1   5       81.56       83.36      1.40 o 
  -3   1   5       30.95       28.57      0.53 o 
  -2   1   5      536.45      556.26      7.73 o 
  -1   1   5        0.30        1.36      0.19 o 
   0   1   5       97.38      104.56      1.39 o 
   1   1   5      245.18      290.52      9.75 o 
   2   1   5       44.70       42.71      1.69 o 
   3   1   5       81.65       82.54      1.40 o 
   4   1   5       59.28       58.50      1.79 o 
   5   1   5       71.67       75.89      2.28 o 
  -5   2   5        6.89        5.91      0.53 o 
  -4   2   5        0.56        0.99      0.42 o 
  -3   2   5      186.37      181.84      2.18 o 
  -2   2   5       11.83       13.84      0.40 o 
  -1   2   5       46.84       63.67      0.85 o 
   0   2   5      228.66      235.32      3.34 o 
   1   2   5       23.11       19.64      1.12 o 
   2   2   5      429.80      386.32     10.84 o 
   3   2   5       22.37       23.28      0.64 o 
   4   2   5       47.69       46.79      1.51 o 
   5   2   5        0.00        0.48      0.90 o 
  -5   3   5        9.35        9.29      0.55 o 
  -4   3   5       14.22       14.17      0.49 o 
  -3   3   5        0.05        0.07      0.28 o 
  -2   3   5       53.58       54.38      0.77 o 
  -1   3   5       74.90       82.67      1.05 o 
   0   3   5       81.84       81.89      0.96 o 
   1   3   5       26.96       25.79      0.55 o 
   2   3   5      265.49      257.72      4.51 o 
   3   3   5       55.79       56.10      1.64 o 
   4   3   5        0.35       -0.20      0.69 o 
  -5   4   5        8.45        9.76      0.87 o 
  -4   4   5       11.48       11.69      0.60 o 
  -3   4   5      145.63      149.41      1.79 o 
  -2   4   5       24.14       21.96      0.40 o 
  -1   4   5      561.95      603.16      6.98 o 
   0   4   5      120.42      119.80      1.38 o 
   1   4   5        9.34        8.54      0.27 o 
   2   4   5       16.01       14.26      0.49 o 
   3   4   5       29.67       32.20      1.21 o 
   4   4   5       19.85       20.11      1.71 o 
  -5   5   5        1.47        1.24      2.24 o 
  -4   5   5        0.09        0.40      0.86 o 
  -3   5   5        0.30        0.20      0.41 o 
  -2   5   5      383.98      381.28      4.51 o 
  -1   5   5       10.12        9.71      0.31 o 
   0   5   5      499.17      487.61      7.24 o 
   1   5   5      116.16      106.40      1.65 o 
   2   5   5       85.70       80.59      1.73 o 
   3   5   5       23.09       27.78      1.15 o 
   4   5   5       12.94       15.95      2.83 o 
  -5   6   5        2.68        2.85      1.52 o 
  -4   6   5       90.07       92.04      2.80 o 
  -3   6   5        3.63        3.40      0.56 o 
  -2   6   5        4.33        3.46      0.40 o 
  -1   6   5        4.36        4.59      0.36 o 
   0   6   5       11.39       11.12      0.94 o 
   1   6   5      381.89      339.76      6.33 o 
   2   6   5       12.35       10.36      1.25 o 
   3   6   5       57.97       61.69      1.97 o 
  -5   7   5       19.07       17.51      1.47 o 
  -4   7   5        9.36       11.66      2.64 o 
  -3   7   5        6.21        7.29      0.54 o 
  -2   7   5       32.31       34.62      0.90 o 
  -1   7   5        0.19       -0.51      0.51 o 
   0   7   5      181.77      167.47      4.12 o 
   1   7   5        6.70        7.73      0.81 o 
   2   7   5        5.28        4.68      1.32 o 
  -4   8   5        2.03        1.64      0.89 o 
  -3   8   5       10.42        9.77      0.88 o 
  -2   8   5      618.96      612.55      9.89 o 
  -1   8   5       16.34       15.80      0.87 o 
   0   8   5        0.06        0.04      0.91 o 
   1   8   5        0.78        0.82      1.12 o 
   2   8   5        6.23        7.45      1.52 o 
  -3   9   5      233.55      230.93      5.96 o 
  -2   9   5        3.09        3.86      0.85 o 
  -1   9   5        6.97        6.46      1.16 o 
   0   9   5        0.91        0.90      1.04 o 
   1   9   5       30.49       29.26      1.71 o 
   1 -10   6       37.77       44.05      1.93 o 
   2 -10   6       12.72       13.49      1.42 o 
  -1  -9   6        1.27        1.84      1.25 o 
   0  -9   6        0.56        0.51      1.05 o 
   1  -9   6        7.32       10.78      1.55 o 
   2  -9   6        2.88        1.02      1.65 o 
   3  -9   6        2.51        3.80      1.22 o 
  -2  -8   6        1.05        1.71      1.16 o 
  -1  -8   6       29.25       29.91      1.21 o 
   0  -8   6      210.41      228.18      4.56 o 
   1  -8   6        4.32        3.96      0.99 o 
   2  -8   6      131.57      119.90      3.28 o 
   3  -8   6       14.29       14.94      1.17 o 
   4  -8   6       60.34       61.31      2.08 o 
  -3  -7   6       50.43       51.98      3.03 o 
  -2  -7   6       45.96       47.41      1.96 o 
  -1  -7   6       53.65       50.70      1.16 o 
   0  -7   6        4.10        5.16      0.55 o 
   1  -7   6       14.60       12.96      1.04 o 
   2  -7   6       16.43       15.41      0.63 o 
   3  -7   6       56.87       58.64      1.27 o 
   4  -7   6        0.35        0.50      0.88 o 
  -3  -6   6        8.09        7.05      1.05 o 
  -2  -6   6       61.04       55.34      1.19 o 
  -1  -6   6      365.69      353.78      6.16 o 
   0  -6   6       50.28       53.54      0.92 o 
   1  -6   6       51.32       36.20      0.70 o 
   2  -6   6      221.11      190.17      2.85 o 
   3  -6   6        5.65        5.23      0.42 o 
   4  -6   6       24.97       28.17      1.55 o 
   5  -6   6        0.51        1.27      0.91 o 
  -4  -5   6        8.93        8.70      1.12 o 
  -3  -5   6       17.94       16.99      1.02 o 
  -2  -5   6       46.77       45.51      1.15 o 
  -1  -5   6       46.60       49.17      0.83 o 
   0  -5   6      226.80      234.19      2.54 o 
   1  -5   6       70.56       71.79      0.94 o 
   2  -5   6      326.36      307.53      3.47 o 
   3  -5   6       56.28       56.27      1.01 o 
   4  -5   6       11.33       11.69      0.88 o 
   5  -5   6       23.31       26.11      1.06 o 
  -4  -4   6        8.88        7.72      0.81 o 
  -3  -4   6      108.48      104.11      1.62 o 
  -2  -4   6      193.59      188.29      2.37 o 
  -1  -4   6       27.51       24.03      0.47 o 
   0  -4   6        1.05        1.51      0.22 o 
   1  -4   6       29.27       26.63      0.45 o 
   2  -4   6      162.12      152.45      1.80 o 
   3  -4   6      243.81      239.97      3.98 o 
   4  -4   6       49.55       51.83      1.36 o 
   5  -4   6        4.83        5.03      0.73 o 
  -5  -3   6        1.20        0.57      1.00 o 
  -4  -3   6       12.09       13.54      0.82 o 
  -3  -3   6        9.25        9.04      0.50 o 
  -2  -3   6      142.17      142.11      1.56 o 
  -1  -3   6       99.05      109.06      1.20 o 
   0  -3   6      300.37      324.24      3.33 o 
   1  -3   6       27.91       24.39      0.42 o 
   2  -3   6       15.20       11.54      0.31 o 
   3  -3   6        2.59        2.22      0.28 o 
   4  -3   6       35.18       35.08      1.09 o 
   5  -3   6        0.20       -0.15      0.65 o 
  -5  -2   6        5.70        7.36      1.03 o 
  -4  -2   6       59.15       57.80      2.47 o 
  -3  -2   6       83.46       80.39      1.16 o 
  -2  -2   6       62.29       59.90      0.79 o 
  -1  -2   6      400.77      432.90      4.44 o 
   0  -2   6      111.57      117.82      1.33 o 
   1  -2   6        2.19        0.35      0.15 o 
   2  -2   6      260.48      272.50      2.84 o 
   3  -2   6       12.17        7.06      0.43 o 
   4  -2   6      265.73      239.17      4.63 o 
   5  -2   6        2.84        3.21      0.66 o 
  -5  -1   6        0.79        1.03      0.94 o 
  -4  -1   6        4.15        3.99      0.39 o 
  -3  -1   6      181.01      178.79      1.93 o 
  -2  -1   6      179.27      168.32      2.11 o 
  -1  -1   6       64.24       63.23      0.81 o 
   0  -1   6     1270.87     1229.38     12.59 o 
   1  -1   6       81.81       82.98      0.92 o 
   2  -1   6      160.02      142.36      1.67 o 
   3  -1   6       20.63       18.62      0.49 o 
   4  -1   6       70.82       61.97      2.18 o 
   5  -1   6       11.87       13.08      0.85 o 
  -5   0   6        0.01        0.53      1.09 o 
  -4   0   6       35.74       35.45      0.83 o 
  -3   0   6        3.77        4.75      0.31 o 
  -2   0   6        4.33        4.62      0.22 o 
  -1   0   6        1.12        2.00      0.18 o 
   0   0   6       61.21       69.03      0.79 o 
   1   0   6     2195.61     2311.68     26.86 o 
   2   0   6       77.82       81.69      1.87 o 
   3   0   6      257.81      230.67      3.59 o 
   4   0   6        6.63        6.93      0.73 o 
   5   0   6       53.73       62.41      1.96 o 
  -5   1   6       19.55       19.35      1.11 o 
  -4   1   6       37.48       37.79      1.43 o 
  -3   1   6       59.63       55.22      0.78 o 
  -2   1   6        0.91        1.29      0.23 o 
  -1   1   6        2.85        3.59      0.20 o 
   0   1   6      452.06      444.77      5.10 o 
   1   1   6       12.41       15.05      0.41 o 
   2   1   6      117.76      106.85      3.27 o 
   3   1   6       80.04       77.09      1.50 o 
   4   1   6        6.12        6.31      0.69 o 
   5   1   6        4.05        2.91      1.78 o 
  -5   2   6        1.03        0.42      0.47 o 
  -4   2   6       18.40       17.69      1.02 o 
  -3   2   6       88.76       95.56      1.25 o 
  -2   2   6     6149.95     6176.14     75.15 o 
  -1   2   6       52.88       63.12      1.08 o 
   0   2   6     1687.55     1593.83     17.36 o 
   1   2   6      150.63      164.37      3.81 o 
   2   2   6      915.20      908.03     25.28 o 
   3   2   6       45.88       46.14      0.99 o 
   4   2   6        3.80        3.61      0.64 o 
  -5   3   6        7.22        5.93      0.66 o 
  -4   3   6       60.57       64.44      1.45 o 
  -3   3   6      176.28      179.82      2.12 o 
  -2   3   6       17.42       15.17      0.36 o 
  -1   3   6        4.94        5.81      0.25 o 
   0   3   6      131.86      131.26      1.79 o 
   1   3   6       39.56       46.69      1.48 o 
   2   3   6      326.60      322.78      6.79 o 
   3   3   6        0.02       -0.26      0.31 o 
   4   3   6       59.30       65.86      1.95 o 
  -5   4   6      128.95      128.43      2.87 o 
  -4   4   6        4.85        4.02      0.60 o 
  -3   4   6        3.03        3.25      0.30 o 
  -2   4   6        0.03        0.38      0.33 o 
  -1   4   6       20.41       23.86      0.77 o 
   0   4   6      114.91      127.17      1.66 o 
   1   4   6        7.99        8.48      0.37 o 
   2   4   6       89.90       87.94      1.47 o 
   3   4   6       19.62       18.21      0.87 o 
   4   4   6       24.70       26.12      1.18 o 
  -5   5   6        0.86        0.54      1.13 o 
  -4   5   6        0.00        0.16      0.85 o 
  -3   5   6       16.34       15.84      0.62 o 
  -2   5   6       28.34       26.67      0.57 o 
  -1   5   6       58.11       58.13      0.90 o 
   0   5   6        9.57        7.32      0.57 o 
   1   5   6        0.15        0.33      0.36 o 
   2   5   6       43.83       41.53      1.81 o 
   3   5   6       73.23       75.20      2.12 o 
  -5   6   6        0.01        0.74      1.22 o 
  -4   6   6       23.03       21.42      2.64 o 
  -3   6   6        0.15        0.60      0.51 o 
  -2   6   6        1.81        1.65      0.45 o 
  -1   6   6        0.41        0.53      0.44 o 
   0   6   6        2.94        0.72      0.61 o 
   1   6   6        1.64        2.63      0.53 o 
   2   6   6       77.79       69.65      2.77 o 
   3   6   6        0.17       -0.84      0.84 o 
  -4   7   6       14.03       14.34      1.78 o 
  -3   7   6       33.15       30.92      0.92 o 
  -2   7   6       52.75       52.60      1.66 o 
  -1   7   6        0.08       -0.13      0.65 o 
   0   7   6      110.69      100.55      2.68 o 
   1   7   6       64.83       66.67      1.93 o 
   2   7   6       20.69       18.38      1.58 o 
  -4   8   6        0.08        1.15      0.90 o 
  -3   8   6      163.67      164.31      3.21 o 
  -2   8   6       14.80       14.40      1.26 o 
  -1   8   6       70.76       69.47      1.82 o 
   0   8   6        0.47        0.74      0.93 o 
   1   8   6        0.00       -0.80      0.80 o 
  -3   9   6       40.49       36.94      1.44 o 
  -2   9   6       28.30       31.65      1.32 o 
  -1   9   6        6.77        5.84      1.16 o 
   0   9   6        2.32        0.26      1.04 o 
   1 -10   7        0.24       -1.20      1.20 o 
   0  -9   7      108.64      108.36      4.78 o 
   1  -9   7        0.01        0.18      1.09 o 
   2  -9   7       12.74        8.34      1.20 o 
   3  -9   7        0.33       -1.30      3.00 o 
  -2  -8   7       21.86       25.87      1.54 o 
  -1  -8   7        3.90        4.22      0.74 o 
   0  -8   7       22.42       23.91      1.29 o 
   1  -8   7       29.78       33.08      1.63 o 
   2  -8   7        0.56        0.95      0.98 o 
   3  -8   7        0.05        0.08      0.68 o 
   4  -8   7       75.69       80.66      2.42 o 
  -3  -7   7       43.04       46.40      2.04 o 
  -2  -7   7       27.86       30.38      1.51 o 
  -1  -7   7        0.06       -0.53      0.53 o 
   0  -7   7        4.37        5.46      0.98 o 
   1  -7   7        0.11       -0.38      0.64 o 
   2  -7   7        7.89        5.20      0.51 o 
   3  -7   7        2.94        2.05      0.65 o 
   4  -7   7       71.16       73.98      2.24 o 
  -3  -6   7        1.00        0.76      1.00 o 
  -2  -6   7       19.99       20.55      1.01 o 
  -1  -6   7        0.04       -0.28      0.45 o 
   0  -6   7      132.19      106.32      1.58 o 
   1  -6   7      197.23      155.47      2.40 o 
   2  -6   7        6.82        5.99      0.44 o 
   3  -6   7       19.44       19.44      0.69 o 
   4  -6   7        5.68        5.65      0.86 o 
   5  -6   7       27.46       25.43      1.28 o 
  -4  -5   7       25.75       25.02      1.40 o 
  -3  -5   7        1.24        2.03      0.94 o 
  -2  -5   7       82.02       79.74      1.60 o 
  -1  -5   7      227.73      211.62      2.48 o 
   0  -5   7      114.79      114.10      1.33 o 
   1  -5   7       12.89       20.92      0.48 o 
   2  -5   7      423.56      408.60      4.79 o 
   3  -5   7      346.31      337.40      7.08 o 
   4  -5   7       55.14       56.44      1.77 o 
   5  -5   7        0.10       -0.69      1.09 o 
  -4  -4   7        5.61        5.70      1.67 o 
  -3  -4   7       48.90       46.37      1.20 o 
  -2  -4   7     1657.48     1625.38     20.08 o 
  -1  -4   7       96.09       95.70      1.11 o 
   0  -4   7      811.65      791.95      8.04 o 
   1  -4   7        0.79        1.10      0.24 o 
   2  -4   7     1121.12     1090.53     12.15 o 
   3  -4   7      161.15      152.02      2.45 o 
   4  -4   7        2.33        2.05      0.60 o 
   5  -4   7        3.94        1.93      0.72 o 
  -5  -3   7        0.37        0.20      1.05 o 
  -4  -3   7       32.93       30.30      1.14 o 
  -3  -3   7        0.19       -0.32      0.39 o 
  -2  -3   7        5.58        6.59      0.31 o 
  -1  -3   7        1.25        1.18      0.19 o 
   0  -3   7      153.94      162.74      1.65 o 
   1  -3   7      274.52      274.80      2.93 o 
   2  -3   7        0.42        0.06      0.26 o 
   3  -3   7        0.33        0.10      0.50 o 
   4  -3   7       19.50       18.72      0.80 o 
   5  -3   7        3.07        1.76      0.67 o 
  -5  -2   7      137.79      136.11      3.61 o 
  -4  -2   7        9.14        7.95      0.54 o 
  -3  -2   7       93.01       90.17      1.43 o 
  -2  -2   7       16.25       16.03      0.37 o 
  -1  -2   7      134.90      144.72      1.56 o 
   0  -2   7      160.85      166.99      1.98 o 
   1  -2   7      147.19      143.22      1.60 o 
   2  -2   7       17.69       21.95      0.37 o 
   3  -2   7       55.15       49.18      0.98 o 
   4  -2   7        0.38        0.67      0.50 o 
   5  -2   7        1.00        1.34      0.86 o 
  -5  -1   7        0.75        0.69      0.95 o 
  -4  -1   7        8.96        8.24      0.45 o 
  -3  -1   7       28.85       28.13      0.60 o 
  -2  -1   7      931.63      905.56     10.36 o 
  -1  -1   7        6.94        7.04      0.22 o 
   0  -1   7     1269.51     1231.78     12.95 o 
   1  -1   7       65.27       71.89      0.82 o 
   2  -1   7       60.28       60.24      0.87 o 
   3  -1   7      114.23       90.29      1.61 o 
   4  -1   7        0.23        0.58      0.84 o 
   5  -1   7        0.02        0.99      0.87 o 
  -5   0   7        6.41        7.01      0.84 o 
  -4   0   7      106.54      107.70      1.74 o 
  -3   0   7       66.13       71.36      0.95 o 
  -2   0   7      102.70      101.40      1.14 o 
  -1   0   7      124.18      136.75      1.59 o 
   0   0   7       29.74       25.94      0.39 o 
   1   0   7      378.05      408.24      5.09 o 
   2   0   7      631.78      661.53     11.40 o 
   3   0   7       72.77       64.43      2.49 o 
   4   0   7      123.35      124.34      3.17 o 
   5   0   7       34.53       38.90      1.57 o 
  -5   1   7        5.26        4.61      0.61 o 
  -4   1   7        2.24        2.85      0.44 o 
  -3   1   7       62.74       65.23      0.93 o 
  -2   1   7      119.47      120.15      1.44 o 
  -1   1   7       37.50       38.28      0.55 o 
   0   1   7      207.67      218.84      2.29 o 
   1   1   7        1.75        2.24      0.69 o 
   2   1   7        1.82        2.08      0.79 o 
   3   1   7       13.28       14.11      0.58 o 
   4   1   7        0.30       -0.11      0.64 o 
   5   1   7       74.81       80.74      2.41 o 
  -5   2   7        5.45        5.74      0.86 o 
  -4   2   7        0.47        0.35      0.56 o 
  -3   2   7      451.76      464.39      5.80 o 
  -2   2   7       27.16       27.91      0.60 o 
  -1   2   7      299.43      307.41      3.48 o 
   0   2   7        0.46        0.39      0.17 o 
   1   2   7       69.59       74.83      1.85 o 
   2   2   7      434.45      421.57     11.79 o 
   3   2   7      106.71      108.96      3.58 o 
   4   2   7       36.54       39.03      2.21 o 
  -5   3   7        8.42        8.65      0.87 o 
  -4   3   7        0.25        0.05      0.90 o 
  -3   3   7      160.92      163.61      2.06 o 
  -2   3   7       29.23       28.97      0.54 o 
  -1   3   7        0.08       -0.13      0.17 o 
   0   3   7        4.95        4.74      0.23 o 
   1   3   7        3.81        4.59      0.28 o 
   2   3   7     1198.08     1169.93     23.98 o 
   3   3   7        0.11        1.19      1.19 o 
   4   3   7       22.75       23.14      1.32 o 
  -5   4   7        2.54        3.27      1.15 o 
  -4   4   7        0.33       -0.10      0.91 o 
  -3   4   7        8.36        8.48      0.61 o 
  -2   4   7      200.25      208.89      2.85 o 
  -1   4   7       27.27       32.65      0.66 o 
   0   4   7      105.28       98.07      1.56 o 
   1   4   7      747.93      746.71     11.91 o 
   2   4   7       40.82       38.74      0.90 o 
   3   4   7        6.06        8.30      1.45 o 
   4   4   7       14.42       14.70      1.25 o 
  -5   5   7       17.22       19.13      1.42 o 
  -4   5   7        0.60        0.36      0.93 o 
  -3   5   7        0.69        0.71      0.46 o 
  -2   5   7        9.81        8.68      0.40 o 
  -1   5   7      269.15      280.16      4.73 o 
   0   5   7        0.50        0.38      0.52 o 
   1   5   7       66.05       61.61      1.39 o 
   2   5   7       96.51       94.28      2.57 o 
   3   5   7        4.15        4.48      0.77 o 
  -5   6   7        0.03       -1.17      1.17 o 
  -4   6   7      184.03      189.54      4.83 o 
  -3   6   7       28.79       28.64      0.89 o 
  -2   6   7      200.41      204.06      3.32 o 
  -1   6   7        0.04        0.53      0.49 o 
   0   6   7       36.01       34.36      1.09 o 
   1   6   7        0.42        0.28      0.51 o 
   2   6   7        0.15       -0.53      0.99 o 
   3   6   7       44.84       48.23      2.24 o 
  -4   7   7       17.36       14.17      1.04 o 
  -3   7   7        4.16        2.59      0.56 o 
  -2   7   7        5.08        5.23      0.58 o 
  -1   7   7       35.35       38.31      1.26 o 
   0   7   7        1.11        0.81      0.79 o 
   1   7   7        3.11        4.66      0.96 o 
   2   7   7       69.33       69.71      2.97 o 
  -4   8   7        6.57        7.22      1.27 o 
  -3   8   7       23.71       24.88      1.16 o 
  -2   8   7        0.47        1.60      0.80 o 
  -1   8   7       12.04       12.00      1.01 o 
   0   8   7       67.64       61.13      2.00 o 
   1   8   7       11.02       12.96      0.89 o 
  -3   9   7        7.97        9.43      0.98 o 
  -2   9   7       37.66       34.77      1.71 o 
  -1   9   7       19.10       18.10      1.33 o 
   0   9   7        8.11        8.93      1.11 o 
  -1  -9   8        8.43        9.75      1.98 o 
   0  -9   8      102.56      111.85      4.18 o 
   1  -9   8       29.44       36.02      2.04 o 
   2  -9   8       36.96       40.76      1.91 o 
   3  -9   8       29.12       33.28      2.24 o 
  -2  -8   8        0.79        0.33      1.58 o 
  -1  -8   8        1.85        4.98      1.35 o 
   0  -8   8       38.52       42.45      2.34 o 
   1  -8   8       79.59       80.00      2.60 o 
   2  -8   8       71.35       74.69      2.44 o 
   3  -8   8      109.05      116.84      3.29 o 
   4  -8   8       49.31       54.86      1.98 o 
  -3  -7   8        7.76        9.78      1.23 o 
  -2  -7   8      110.89      116.09      3.37 o 
  -1  -7   8       81.22       86.51      2.63 o 
   0  -7   8      153.66      138.27      3.79 o 
   1  -7   8       15.76       17.16      0.89 o 
   2  -7   8       18.05       17.19      0.67 o 
   3  -7   8        7.65        5.39      0.67 o 
   4  -7   8        4.00        5.03      0.98 o 
  -3  -6   8       38.49       36.20      1.72 o 
  -2  -6   8        9.06        9.12      0.68 o 
  -1  -6   8        1.79        1.59      0.71 o 
   0  -6   8        0.00        0.97      1.09 o 
   1  -6   8      193.31      172.25      2.62 o 
   2  -6   8       14.05       14.19      0.56 o 
   3  -6   8       40.12       41.91      1.17 o 
   4  -6   8        3.51        4.08      0.88 o 
  -4  -5   8       12.74       10.88      3.00 o 
  -3  -5   8       70.33       68.71      1.82 o 
  -2  -5   8      215.32      212.03      3.38 o 
  -1  -5   8        6.61        6.58      0.39 o 
   0  -5   8        6.05        3.31      0.46 o 
   1  -5   8       18.86       19.65      0.47 o 
   2  -5   8       20.20       21.19      0.49 o 
   3  -5   8       12.93       12.12      0.86 o 
   4  -5   8        9.07        8.73      0.86 o 
   5  -5   8       56.67       61.97      1.93 o 
  -4  -4   8        8.63        8.43      1.15 o 
  -3  -4   8      166.78      156.57      4.68 o 
  -2  -4   8      304.72      297.37      4.15 o 
  -1  -4   8        4.86        4.51      0.29 o 
   0  -4   8       88.59       84.23      1.15 o 
   1  -4   8        4.99        3.97      0.27 o 
   2  -4   8       94.08       86.10      1.34 o 
   3  -4   8        4.00        4.06      0.49 o 
   4  -4   8        4.39        5.54      0.96 o 
   5  -4   8       12.27       13.05      0.82 o 
  -4  -3   8        4.11        3.57      0.54 o 
  -3  -3   8        1.53        1.30      0.43 o 
  -2  -3   8        8.77        8.87      0.34 o 
  -1  -3   8      180.21      187.79      1.93 o 
   0  -3   8        0.40        0.71      0.22 o 
   1  -3   8        0.19        1.46      0.20 o 
   2  -3   8     2376.87     2297.34     27.33 o 
   3  -3   8       59.93       54.42      1.21 o 
   4  -3   8      130.58      134.76      2.78 o 
   5  -3   8        5.16        5.67      0.68 o 
  -5  -2   8        0.85        3.72      1.05 o 
  -4  -2   8       32.68       33.30      1.31 o 
  -3  -2   8        6.38        6.36      0.44 o 
  -2  -2   8        0.06        0.66      0.27 o 
  -1  -2   8      248.84      258.83      2.82 o 
   0  -2   8       15.03       18.85      0.40 o 
   1  -2   8       89.58       81.52      0.97 o 
   2  -2   8       10.23       11.41      0.40 o 
   3  -2   8        5.51        3.82      0.52 o 
   4  -2   8       28.37       26.92      1.61 o 
   5  -2   8        1.80        3.87      0.96 o 
  -5  -1   8        7.83        8.62      1.09 o 
  -4  -1   8       20.65       21.52      0.75 o 
  -3  -1   8        0.26       -0.31      0.36 o 
  -2  -1   8       41.23       42.56      0.65 o 
  -1  -1   8     1170.68     1182.86     11.84 o 
   0  -1   8       67.55       67.40      0.81 o 
   1  -1   8      800.85      814.93      8.53 o 
   2  -1   8       29.37       31.02      0.56 o 
   3  -1   8      181.23      153.74      3.49 o 
   4  -1   8       21.00       14.36      1.65 o 
   5  -1   8        0.98        0.84      1.05 o 
  -5   0   8        5.62        4.73      0.95 o 
  -4   0   8      161.84      163.26      2.63 o 
  -3   0   8        6.23        6.43      0.36 o 
  -2   0   8      294.51      302.27      3.46 o 
  -1   0   8        5.92        6.63      0.24 o 
   0   0   8       98.75      106.06      1.18 o 
   1   0   8        1.05        1.12      0.16 o 
   2   0   8      115.80      134.09      1.90 o 
   3   0   8      129.51      114.96      2.96 o 
   4   0   8       67.51       71.51      2.64 o 
   5   0   8        3.74        3.98      0.90 o 
  -5   1   8        0.90        0.08      1.06 o 
  -4   1   8       34.47       35.75      1.02 o 
  -3   1   8       45.58       46.19      0.70 o 
  -2   1   8       34.38       37.72      0.63 o 
  -1   1   8        2.81        3.21      0.20 o 
   0   1   8      370.35      372.26      3.87 o 
   1   1   8       20.13       26.00      0.57 o 
   2   1   8        9.38        9.21      0.62 o 
   3   1   8        1.15        0.14      1.58 o 
   4   1   8        2.26        2.17      0.99 o 
  -5   2   8       18.66       18.61      1.55 o 
  -4   2   8        4.19        4.19      0.92 o 
  -3   2   8      300.27      305.44      3.61 o 
  -2   2   8        6.54        6.01      0.30 o 
  -1   2   8       35.05       35.66      0.68 o 
   0   2   8      145.93      152.83      2.96 o 
   1   2   8       58.67       60.20      2.37 o 
   2   2   8       82.89       82.31      2.97 o 
   3   2   8       61.01       58.58      2.77 o 
   4   2   8      112.14      119.59      3.07 o 
  -5   3   8        0.08        0.40      0.79 o 
  -4   3   8       18.90       17.80      2.24 o 
  -3   3   8       19.78       19.04      0.63 o 
  -2   3   8        2.89        4.59      0.30 o 
  -1   3   8       91.00       94.23      1.25 o 
   0   3   8        0.26       -0.02      0.27 o 
   1   3   8      498.63      488.93      7.81 o 
   2   3   8       32.95       32.99      1.81 o 
   3   3   8       31.89       32.95      2.11 o 
   4   3   8        0.32        0.77      0.65 o 
  -5   4   8        4.17        4.85      1.18 o 
  -4   4   8        0.92        1.00      0.93 o 
  -3   4   8        8.69        8.97      0.53 o 
  -2   4   8       26.59       29.24      0.61 o 
  -1   4   8       16.38       18.53      0.64 o 
   0   4   8        0.71        0.39      0.36 o 
   1   4   8      248.39      243.39      3.94 o 
   2   4   8       81.82       78.89      1.60 o 
   3   4   8        1.40        1.98      0.54 o 
  -5   5   8        0.76        0.98      1.32 o 
  -4   5   8       31.25       33.90      2.21 o 
  -3   5   8        2.46        2.45      0.50 o 
  -2   5   8      222.43      224.55      4.58 o 
  -1   5   8       17.67       17.37      0.54 o 
   0   5   8        1.12        1.01      0.67 o 
   1   5   8       12.32       12.34      0.99 o 
   2   5   8       26.73       27.41      1.12 o 
   3   5   8       23.81       23.83      1.58 o 
  -5   6   8        3.53        3.03      1.17 o 
  -4   6   8        0.59       -0.10      0.84 o 
  -3   6   8       53.24       54.54      1.37 o 
  -2   6   8        0.13       -0.18      0.45 o 
  -1   6   8      155.71      155.28      4.02 o 
   0   6   8       61.11       61.44      1.50 o 
   1   6   8       69.25       64.57      2.64 o 
   2   6   8       26.45       28.79      1.71 o 
  -4   7   8        0.91        2.04      0.89 o 
  -3   7   8        2.25        2.68      0.59 o 
  -2   7   8        8.52        8.47      1.27 o 
  -1   7   8        8.55        7.31      0.77 o 
   0   7   8      155.92      145.59      3.66 o 
   1   7   8       15.17       12.98      1.45 o 
   2   7   8       42.70       42.96      2.31 o 
  -3   8   8       24.91       23.97      1.17 o 
  -2   8   8        2.29        1.25      0.82 o 
  -1   8   8       96.51       93.74      2.70 o 
   0   8   8        4.19        3.56      0.95 o 
   1   8   8        9.46       10.21      1.58 o 
  -2   9   8       13.01       10.81      1.21 o 
  -1   9   8        0.14       -0.58      1.07 o 
   0  -9   9       33.33       39.23      2.93 o 
   1  -9   9       15.60       20.62      1.45 o 
   2  -9   9      223.93      242.82      6.05 o 
  -1  -8   9        0.24        1.73      1.12 o 
   0  -8   9        0.10        0.37      1.11 o 
   1  -8   9        0.99        0.78      1.02 o 
   2  -8   9        4.10        6.30      1.09 o 
   3  -8   9        5.06        3.55      0.99 o 
  -2  -7   9       25.67       25.08      1.47 o 
  -1  -7   9      143.78      157.51      4.08 o 
   0  -7   9        2.57        1.38      0.95 o 
   1  -7   9      190.42      172.18      3.51 o 
   2  -7   9       25.69       25.96      0.81 o 
   3  -7   9      133.47      138.96      3.56 o 
   4  -7   9       12.16       10.55      1.07 o 
  -3  -6   9       31.80       35.12      2.31 o 
  -2  -6   9       30.04       29.99      1.38 o 
  -1  -6   9        1.07        0.64      0.93 o 
   0  -6   9       36.49       30.94      1.28 o 
   1  -6   9       20.24       18.68      0.62 o 
   2  -6   9       68.09       67.60      1.23 o 
   3  -6   9        0.08       -0.54      0.74 o 
   4  -6   9       81.04       85.98      3.92 o 
  -3  -5   9       23.46       22.52      0.82 o 
  -2  -5   9      271.26      263.01      5.16 o 
  -1  -5   9       50.94       51.80      1.21 o 
   0  -5   9       47.92       36.58      0.91 o 
   1  -5   9      228.71      199.64      2.96 o 
   2  -5   9       10.35        9.99      0.44 o 
   3  -5   9       32.93       32.92      1.28 o 
   4  -5   9        2.85        3.33      0.81 o 
  -4  -4   9       10.97        9.95      0.94 o 
  -3  -4   9      107.57      100.36      2.11 o 
  -2  -4   9       13.08       12.94      0.53 o 
  -1  -4   9      101.55      102.39      1.45 o 
   0  -4   9       39.80       41.92      0.69 o 
   1  -4   9      341.82      324.41      3.67 o 
   2  -4   9       75.35       75.26      1.23 o 
   3  -4   9        9.08        9.12      0.65 o 
   4  -4   9       28.39       29.90      1.23 o 
   5  -4   9        3.82        3.82      0.96 o 
  -4  -3   9       39.68       37.62      1.59 o 
  -3  -3   9      138.31      139.38      3.28 o 
  -2  -3   9        5.28        5.97      0.36 o 
  -1  -3   9        0.07       -0.24      0.24 o 
   0  -3   9        0.29        0.11      0.26 o 
   1  -3   9      236.00      222.93      2.38 o 
   2  -3   9      268.08      262.96      3.57 o 
   3  -3   9       54.59       57.76      1.63 o 
   4  -3   9       12.77       11.53      0.68 o 
   5  -3   9        0.95       -0.23      0.62 o 
  -5  -2   9        1.19        0.66      1.52 o 
  -4  -2   9        1.30        0.87      0.55 o 
  -3  -2   9       41.21       42.19      1.03 o 
  -2  -2   9       48.97       50.93      0.81 o 
  -1  -2   9      135.69      141.17      1.73 o 
   0  -2   9       28.60       26.98      0.48 o 
   1  -2   9       48.37       42.85      0.61 o 
   2  -2   9        0.09        0.39      0.41 o 
   3  -2   9       27.97       27.37      0.85 o 
   4  -2   9        0.15        0.38      0.45 o 
   5  -2   9        9.72        9.12      1.01 o 
  -5  -1   9       17.12       19.64      1.78 o 
  -4  -1   9       33.33       35.07      1.80 o 
  -3  -1   9       27.11       27.80      0.78 o 
  -2  -1   9      253.60      259.27      2.89 o 
  -1  -1   9       23.80       22.21      0.41 o 
   0  -1   9        6.59        7.87      0.25 o 
   1  -1   9      147.47      149.23      1.73 o 
   2  -1   9       32.36       22.05      0.53 o 
   3  -1   9      293.69      259.87      7.72 o 
   4  -1   9        5.72        6.24      0.77 o 
   5  -1   9        5.66        6.16      0.94 o 
  -5   0   9        3.62        5.40      1.58 o 
  -4   0   9       54.22       51.84      1.84 o 
  -3   0   9       26.15       24.85      0.60 o 
  -2   0   9       37.13       38.10      0.60 o 
  -1   0   9      505.47      496.55      5.77 o 
   0   0   9       21.51       21.49      0.38 o 
   1   0   9      281.67      266.07      3.67 o 
   2   0   9       38.01       35.27      0.64 o 
   3   0   9       33.85       25.70      1.85 o 
   4   0   9        6.68        8.26      0.75 o 
  -5   1   9       18.01       16.33      1.75 o 
  -4   1   9        1.38       -0.26      0.90 o 
  -3   1   9        4.31        3.86      0.40 o 
  -2   1   9        2.80        3.32      0.29 o 
  -1   1   9       40.31       47.26      0.63 o 
   0   1   9      873.20      892.55     10.09 o 
   1   1   9       74.81       78.03      1.44 o 
   2   1   9      272.26      247.44      4.32 o 
   3   1   9        8.21        8.75      1.08 o 
   4   1   9      116.56      127.32      3.23 o 
  -5   2   9        8.52       10.70      1.27 o 
  -4   2   9        1.74        1.38      0.95 o 
  -3   2   9        3.66        3.35      0.53 o 
  -2   2   9        6.10        5.99      0.32 o 
  -1   2   9      100.43      101.06      1.40 o 
   0   2   9       13.03       14.41      0.40 o 
   1   2   9       57.04       54.84      1.12 o 
   2   2   9       73.00       73.84      2.58 o 
   3   2   9        0.90       -0.26      1.12 o 
   4   2   9        2.96        3.20      1.15 o 
  -5   3   9        0.05        0.42      0.81 o 
  -4   3   9       66.00       67.50      2.25 o 
  -3   3   9     1416.02     1431.92     22.40 o 
  -2   3   9       24.62       25.94      0.65 o 
  -1   3   9      450.38      431.18      5.24 o 
   0   3   9       60.59       60.49      1.06 o 
   1   3   9      774.98      779.44     14.15 o 
   2   3   9       14.62       13.13      1.32 o 
   3   3   9        5.70        7.84      1.32 o 
   4   3   9       22.34       21.94      1.02 o 
  -5   4   9       10.82       12.01      1.33 o 
  -4   4   9       66.28       68.45      2.28 o 
  -3   4   9        1.70        2.39      0.44 o 
  -2   4   9        0.30        0.29      0.37 o 
  -1   4   9       31.70       32.59      0.69 o 
   0   4   9        2.23        2.22      0.49 o 
   1   4   9      125.80      118.64      2.01 o 
   2   4   9        0.52        0.16      1.05 o 
   3   4   9       55.57       64.51      3.10 o 
  -5   5   9        2.39        2.46      2.08 o 
  -4   5   9        0.17        1.05      0.99 o 
  -3   5   9        0.17        0.25      0.64 o 
  -2   5   9       18.19       20.32      0.74 o 
  -1   5   9       43.10       43.58      0.97 o 
   0   5   9        9.33        8.26      0.62 o 
   1   5   9       25.95       24.58      1.45 o 
   2   5   9       13.60       12.72      0.99 o 
   3   5   9       13.57       13.97      1.25 o 
  -4   6   9        8.24        8.57      0.98 o 
  -3   6   9        0.17       -0.61      0.61 o 
  -2   6   9        6.66        7.14      0.75 o 
  -1   6   9        5.99        6.46      0.71 o 
   0   6   9        1.45        2.90      0.79 o 
   1   6   9       30.32       30.11      1.78 o 
   2   6   9       61.41       59.50      2.50 o 
  -4   7   9        0.09       -1.12      1.71 o 
  -3   7   9        1.65        1.31      0.86 o 
  -2   7   9        1.48        1.77      0.77 o 
  -1   7   9       15.83       16.46      0.91 o 
   0   7   9        1.64        1.63      0.82 o 
   1   7   9       18.58       18.38      1.58 o 
  -3   8   9       15.60       14.51      1.06 o 
  -2   8   9        2.49        2.07      1.11 o 
  -1   8   9       50.96       50.84      1.89 o 
   0   8   9       35.08       38.07      1.58 o 
   0  -9  10        0.90       -0.64      1.23 o 
   1  -9  10       29.01       29.28      1.65 o 
   2  -9  10       90.92      100.35      4.22 o 
  -1  -8  10      101.39       94.16      3.95 o 
   0  -8  10        0.01       -1.14      1.14 o 
   1  -8  10       18.95       14.15      1.30 o 
   2  -8  10        0.34       -1.12      1.45 o 
   3  -8  10       54.65       56.89      3.23 o 
  -2  -7  10        6.36        7.05      1.19 o 
  -1  -7  10       14.00       14.68      2.93 o 
   0  -7  10       15.85       18.10      1.32 o 
   1  -7  10        2.20        2.83      1.01 o 
   2  -7  10        0.17       -0.30      0.52 o 
   3  -7  10       95.60       97.29      2.70 o 
   4  -7  10        0.02        1.02      0.98 o 
  -3  -6  10       19.72       21.35      2.04 o 
  -2  -6  10        0.04        0.51      1.05 o 
  -1  -6  10        2.18        1.47      1.05 o 
   0  -6  10        2.78        2.15      0.68 o 
   1  -6  10        0.03        0.61      0.40 o 
   2  -6  10        3.41        2.95      0.44 o 
   3  -6  10       62.16       62.03      2.17 o 
   4  -6  10        4.49        5.53      0.95 o 
  -3  -5  10        0.77        1.59      1.04 o 
  -2  -5  10        0.02        0.45      0.86 o 
  -1  -5  10      109.98       98.41      2.21 o 
   0  -5  10      147.10      121.98      2.07 o 
   1  -5  10        3.29        3.13      0.39 o 
   2  -5  10       24.05       25.36      1.18 o 
   3  -5  10        6.77        5.74      1.28 o 
   4  -5  10       63.62       64.67      1.98 o 
  -4  -4  10        0.02       -0.76      1.07 o 
  -3  -4  10       53.49       60.14      2.41 o 
  -2  -4  10       52.89       52.33      2.57 o 
  -1  -4  10       43.17       41.61      0.90 o 
   0  -4  10        0.49       -0.37      0.37 o 
   1  -4  10      295.51      280.52      3.40 o 
   2  -4  10      358.67      345.69      5.61 o 
   3  -4  10       92.65       88.94      2.33 o 
   4  -4  10        0.44        1.32      0.77 o 
  -4  -3  10       57.00       53.75      1.77 o 
  -3  -3  10      724.59      755.23     17.36 o 
  -2  -3  10       48.02       46.81      0.99 o 
  -1  -3  10      443.57      426.23      5.21 o 
   0  -3  10        0.04       -0.06      0.28 o 
   1  -3  10     1491.02     1439.38     15.85 o 
   2  -3  10       84.52       77.98      1.85 o 
   3  -3  10        0.00        0.43      0.58 o 
   4  -3  10        2.04        2.07      0.65 o 
  -4  -2  10        0.02       -1.04      1.04 o 
  -3  -2  10        6.47        7.47      0.91 o 
  -2  -2  10        0.79        0.94      0.31 o 
  -1  -2  10       88.46       91.64      1.27 o 
   0  -2  10       89.15       82.08      1.07 o 
   1  -2  10        5.62        4.52      0.36 o 
   2  -2  10        7.57        9.80      0.53 o 
   3  -2  10       29.08       25.62      0.93 o 
   4  -2  10       12.71       11.08      0.90 o 
  -5  -1  10        4.78        6.00      1.65 o 
  -4  -1  10       31.91       31.85      1.56 o 
  -3  -1  10        9.25        9.94      0.67 o 
  -2  -1  10      127.45      131.39      1.73 o 
  -1  -1  10       30.62       29.12      0.49 o 
   0  -1  10       77.01       75.77      1.03 o 
   1  -1  10       14.09       17.29      0.50 o 
   2  -1  10       58.50       51.44      1.34 o 
   3  -1  10        0.29        0.67      1.58 o 
   4  -1  10        0.98        0.94      0.79 o 
  -5   0  10        0.61        0.27      1.25 o 
  -4   0  10        6.57        7.27      1.38 o 
  -3   0  10      168.13      164.69      3.10 o 
  -2   0  10        7.13        6.42      0.30 o 
  -1   0  10      475.25      467.87      5.11 o 
   0   0  10       36.94       36.29      0.55 o 
   1   0  10       60.95       60.30      1.17 o 
   2   0  10      169.72      142.99      2.52 o 
   3   0  10        0.24        0.17      0.44 o 
   4   0  10        0.03        0.13      1.12 o 
  -5   1  10       40.31       41.39      1.87 o 
  -4   1  10       17.41       21.14      1.55 o 
  -3   1  10       27.11       26.56      1.23 o 
  -2   1  10       12.89       14.80      0.40 o 
  -1   1  10        0.31        0.39      0.25 o 
   0   1  10      114.31      115.13      1.47 o 
   1   1  10      284.33      297.07      5.12 o 
   2   1  10       83.66       75.37      2.61 o 
   3   1  10      129.02      130.18      4.32 o 
   4   1  10       36.56       41.84      1.45 o 
  -5   2  10        0.33        0.40      1.22 o 
  -4   2  10       24.02       24.31      1.35 o 
  -3   2  10       32.09       28.96      0.88 o 
  -2   2  10       11.46       11.95      0.40 o 
  -1   2  10       87.42       89.60      1.23 o 
   0   2  10        1.05        0.83      0.32 o 
   1   2  10        0.11       -0.31      0.31 o 
   2   2  10       15.69       16.23      1.14 o 
   3   2  10        1.55        0.33      1.19 o 
   4   2  10       54.35       61.22      2.08 o 
  -5   3  10        0.29       -0.22      1.22 o 
  -4   3  10      214.64      218.77      5.47 o 
  -3   3  10        7.64        7.33      0.52 o 
  -2   3  10       45.38       47.74      1.07 o 
  -1   3  10        0.73        1.17      0.33 o 
   0   3  10        2.00        1.45      0.51 o 
   1   3  10      284.36      285.90      5.26 o 
   2   3  10      106.81      106.82      3.48 o 
   3   3  10       26.14       26.69      1.91 o 
  -5   4  10        0.88        0.53      1.78 o 
  -4   4  10       72.06       74.95      2.51 o 
  -3   4  10       15.28       16.34      0.61 o 
  -2   4  10        1.96        2.03      0.47 o 
  -1   4  10       16.61       15.98      0.56 o 
   0   4  10        5.19        6.55      0.55 o 
   1   4  10      547.05      544.73     17.40 o 
   2   4  10        0.51        0.53      1.05 o 
   3   4  10       17.03       17.40      1.58 o 
  -4   5  10        4.49        3.53      0.90 o 
  -3   5  10       69.88       70.92      1.89 o 
  -2   5  10       23.57       26.60      1.58 o 
  -1   5  10       19.39       18.36      0.73 o 
   0   5  10      390.47      387.80      7.21 o 
   1   5  10       19.97       18.85      1.25 o 
   2   5  10       12.83       12.72      1.05 o 
  -4   6  10        0.67        0.91      2.57 o 
  -3   6  10        2.36        2.94      0.83 o 
  -2   6  10       74.97       74.63      1.89 o 
  -1   6  10        0.00        0.81      1.07 o 
   0   6  10       36.36       37.38      2.70 o 
   1   6  10       63.22       64.71      2.70 o 
   2   6  10        5.58        6.06      1.12 o 
  -4   7  10       10.06        9.21      1.34 o 
  -3   7  10       57.85       58.91      1.79 o 
  -2   7  10        0.02        0.79      0.81 o 
  -1   7  10       29.87       31.37      1.20 o 
   0   7  10        0.15       -0.14      0.76 o 
   1   7  10        2.10        3.89      1.32 o 
  -3   8  10        4.47        3.73      0.95 o 
  -2   8  10        3.33        3.23      0.88 o 
  -1   8  10        2.11        4.08      1.42 o 
   0   8  10        0.15        0.06      0.82 o 
  -1  -8  11       93.68       99.52      4.38 o 
   0  -8  11       18.63       23.13      1.75 o 
   1  -8  11       41.43       45.98      1.94 o 
   2  -8  11       19.88       26.42      2.04 o 
  -2  -7  11       17.12       17.33      1.48 o 
  -1  -7  11       17.80       23.10      1.91 o 
   0  -7  11       46.49       45.51      4.05 o 
   1  -7  11       59.16       58.64      1.68 o 
   2  -7  11      118.71      119.73      8.24 o 
   3  -7  11       68.36       75.05      2.28 o 
  -3  -6  11       56.24       65.37      3.43 o 
  -2  -6  11       50.12       54.07      2.13 o 
  -1  -6  11      128.14      124.44      3.42 o 
   0  -6  11        9.18        9.03      0.75 o 
   1  -6  11       50.28       50.43      1.16 o 
   2  -6  11        1.23        2.15      1.42 o 
   3  -6  11        1.70        1.37      0.86 o 
   4  -6  11        7.78        9.98      1.05 o 
  -3  -5  11        4.15        2.25      1.14 o 
  -2  -5  11        1.62        1.54      0.95 o 
  -1  -5  11        0.08        0.31      0.63 o 
   0  -5  11      144.62      130.58      2.20 o 
   1  -5  11       15.25       15.00      0.56 o 
   2  -5  11       67.37       73.19      2.90 o 
   3  -5  11        8.26        8.27      0.86 o 
   4  -5  11        0.59        0.40      0.89 o 
  -4  -4  11       29.29       29.28      2.64 o 
  -3  -4  11      116.88      116.47      3.28 o 
  -2  -4  11        0.59        0.53      1.25 o 
  -1  -4  11        1.28        0.96      0.42 o 
   0  -4  11       11.67       11.76      0.54 o 
   1  -4  11       36.70       36.41      0.68 o 
   2  -4  11        5.08        5.10      0.60 o 
   3  -4  11       12.38       14.15      1.42 o 
   4  -4  11       64.52       73.68      2.07 o 
  -4  -3  11       84.93       82.87      2.19 o 
  -3  -3  11      128.84      131.65      3.56 o 
  -2  -3  11        0.46        0.78      0.46 o 
  -1  -3  11       59.49       59.28      1.06 o 
   0  -3  11        0.24        0.01      0.32 o 
   1  -3  11       57.46       51.66      0.81 o 
   2  -3  11       34.01       32.04      0.97 o 
   3  -3  11        0.88        1.42      0.63 o 
   4  -3  11       20.84       23.05      1.06 o 
  -4  -2  11        4.68        6.77      1.19 o 
  -3  -2  11        1.66        1.77      0.91 o 
  -2  -2  11       54.13       54.95      0.97 o 
  -1  -2  11        2.36        2.09      0.30 o 
   0  -2  11        9.06        8.01      0.29 o 
   1  -2  11     1501.30     1445.62     17.54 o 
   2  -2  11       60.62       56.98      1.32 o 
   3  -2  11      160.61      162.99      5.90 o 
   4  -2  11        6.07        5.80      1.05 o 
  -4  -1  11        7.45        6.93      1.15 o 
  -3  -1  11        7.74        6.76      0.75 o 
  -2  -1  11       89.50       88.82      1.31 o 
  -1  -1  11        1.39        1.50      0.24 o 
   0  -1  11       48.64       48.90      0.75 o 
   1  -1  11        9.46       10.36      0.71 o 
   2  -1  11        2.90        2.15      0.81 o 
   3  -1  11       31.61       29.78      1.38 o 
   4  -1  11       12.76       14.94      0.95 o 
  -5   0  11       11.54       10.92      1.58 o 
  -4   0  11        2.24        3.58      1.04 o 
  -3   0  11       16.76       16.82      0.82 o 
  -2   0  11      235.13      231.77      3.65 o 
  -1   0  11       11.21       12.21      0.35 o 
   0   0  11      342.64      336.13      4.29 o 
   1   0  11       13.48       14.97      0.45 o 
   2   0  11      196.93      169.86      4.00 o 
   3   0  11        9.09        5.20      0.59 o 
   4   0  11        0.94        0.89      0.70 o 
  -5   1  11       51.41       48.88      2.12 o 
  -4   1  11        2.38        2.42      0.98 o 
  -3   1  11       87.63       89.13      2.48 o 
  -2   1  11        6.66        6.84      0.43 o 
  -1   1  11      124.83      123.13      1.50 o 
   0   1  11        0.32        0.07      0.32 o 
   1   1  11       14.66       18.39      0.60 o 
   2   1  11       59.92       52.68      1.70 o 
   3   1  11       70.30       71.20      1.56 o 
   4   1  11        3.18        2.84      0.66 o 
  -5   2  11       20.89       21.83      2.77 o 
  -4   2  11        5.50        3.62      1.11 o 
  -3   2  11       20.89       19.57      0.84 o 
  -2   2  11        2.34        3.19      0.37 o 
  -1   2  11      133.53      133.83      1.87 o 
   0   2  11        4.55        5.86      0.48 o 
   1   2  11        2.65        2.84      0.35 o 
   2   2  11        3.58        3.23      1.84 o 
   3   2  11        0.00        1.19      1.32 o 
  -5   3  11        0.15        0.98      1.27 o 
  -4   3  11      152.70      156.10      4.19 o 
  -3   3  11        1.64        2.05      0.44 o 
  -2   3  11       11.40       12.11      0.64 o 
  -1   3  11       53.79       52.02      1.04 o 
   0   3  11       48.70       53.86      1.28 o 
   1   3  11       50.82       54.56      1.42 o 
   2   3  11       41.17       38.74      2.04 o 
   3   3  11      113.74      117.95      4.68 o 
  -4   4  11       19.46       16.56      1.05 o 
  -3   4  11        4.69        4.30      0.48 o 
  -2   4  11       21.31       22.10      0.94 o 
  -1   4  11        0.61        0.01      0.52 o 
   0   4  11      345.99      346.88      6.47 o 
   1   4  11       23.18       25.30      1.38 o 
   2   4  11       11.71       11.68      0.67 o 
   3   4  11        1.42        0.72      1.38 o 
  -4   5  11        1.19        0.66      1.22 o 
  -3   5  11       13.09       13.02      0.77 o 
  -2   5  11        1.00        1.77      0.71 o 
  -1   5  11        2.63        2.89      0.67 o 
   0   5  11      149.58      145.54      3.67 o 
   1   5  11       56.79       58.58      2.37 o 
   2   5  11        2.76        3.95      0.92 o 
  -4   6  11        0.08        0.63      1.55 o 
  -3   6  11       81.59       84.24      2.77 o 
  -2   6  11        0.99        2.08      0.83 o 
  -1   6  11        0.05       -0.09      0.95 o 
   0   6  11        6.07        7.81      0.74 o 
   1   6  11       16.26       16.41      1.38 o 
  -3   7  11        0.41       -0.39      0.88 o 
  -2   7  11       31.49       31.39      2.34 o 
  -1   7  11       22.44       24.93      1.25 o 
   0   7  11       35.04       34.62      1.39 o 
   1   7  11       17.93       15.75      1.52 o 
  -2   8  11        5.93        5.25      0.89 o 
  -1   8  11       50.25       50.70      1.93 o 
   0  -8  12       20.25       26.55      3.03 o 
   1  -8  12      203.42      220.74      7.84 o 
   2  -8  12       32.04       30.51      2.17 o 
  -1  -7  12        2.03        2.59      1.15 o 
   0  -7  12        0.01       -1.04      1.04 o 
   1  -7  12        6.80        8.26      0.66 o 
   2  -7  12        1.03        1.39      2.21 o 
   3  -7  12       23.79       24.20      1.32 o 
  -2  -6  12       63.21       73.70      2.63 o 
  -1  -6  12        0.90        0.03      1.45 o 
   0  -6  12      158.58      145.30      3.09 o 
   1  -6  12       27.37       27.72      0.92 o 
   2  -6  12      202.98      213.97      5.17 o 
   3  -6  12        3.05        2.04      1.78 o 
  -3  -5  12       11.36       12.00      1.33 o 
  -2  -5  12        0.00        0.51      1.02 o 
  -1  -5  12       47.38       43.18      1.42 o 
   0  -5  12       12.49       12.54      0.91 o 
   1  -5  12       36.75       35.78      1.15 o 
   2  -5  12        0.01       -0.45      0.77 o 
   3  -5  12      113.31      122.36      3.14 o 
   4  -5  12        0.27       -0.10      0.84 o 
  -3  -4  12      140.50      141.93      5.53 o 
  -2  -4  12       26.09       26.75      2.93 o 
  -1  -4  12       35.23       31.91      0.96 o 
   0  -4  12      152.29      140.76      2.32 o 
   1  -4  12        8.23        8.67      0.79 o 
   2  -4  12       26.08       26.67      1.18 o 
   3  -4  12        5.03        3.69      0.77 o 
   4  -4  12       68.54       70.37      3.13 o 
  -4  -3  12      105.29      103.14      2.57 o 
  -3  -3  12        2.50        2.07      1.15 o 
  -2  -3  12       21.93       22.53      1.21 o 
  -1  -3  12       12.95       13.83      0.49 o 
   0  -3  12      202.41      196.03      2.88 o 
   1  -3  12       51.90       50.89      1.08 o 
   2  -3  12        3.32        3.65      0.65 o 
   3  -3  12       26.91       30.14      1.19 o 
   4  -3  12        2.67        1.78      1.12 o 
  -4  -2  12       81.03       82.70      2.76 o 
  -3  -2  12        3.04        2.21      0.69 o 
  -2  -2  12        0.19        0.09      0.40 o 
  -1  -2  12        3.03        3.12      0.35 o 
   0  -2  12      197.88      191.68      2.84 o 
   1  -2  12      159.42      155.87      3.03 o 
   2  -2  12       27.34       28.01      1.05 o 
   3  -2  12       18.44       17.46      0.79 o 
   4  -2  12        0.04        1.12      1.05 o 
  -4  -1  12       10.44       12.34      1.22 o 
  -3  -1  12       21.02       20.96      0.88 o 
  -2  -1  12       44.60       45.98      1.27 o 
  -1  -1  12       14.98       14.91      0.43 o 
   0  -1  12       58.65       56.32      0.90 o 
   1  -1  12        2.51        1.82      0.57 o 
   2  -1  12        9.12        8.22      0.44 o 
   3  -1  12        1.70        1.45      0.79 o 
   4  -1  12        5.53        4.02      0.99 o 
  -4   0  12        7.41        8.78      1.12 o 
  -3   0  12      112.71      114.31      2.18 o 
  -2   0  12        1.63        1.69      0.37 o 
  -1   0  12       15.24       14.07      0.38 o 
   0   0  12       37.38       38.56      0.87 o 
   1   0  12       46.25       42.34      1.45 o 
   2   0  12      203.96      190.63      6.19 o 
   3   0  12        6.05        6.19      0.72 o 
   4   0  12        5.49        5.59      0.96 o 
  -4   1  12        1.52        1.37      1.15 o 
  -3   1  12       11.28       10.25      0.57 o 
  -2   1  12      105.10      107.20      1.77 o 
  -1   1  12        1.80        1.93      0.35 o 
   0   1  12      187.56      183.01      3.51 o 
   1   1  12       28.03       27.91      0.88 o 
   2   1  12        5.24        3.46      0.59 o 
   3   1  12        0.99        1.25      0.53 o 
  -4   2  12        4.18        4.47      0.89 o 
  -3   2  12        1.85        1.03      0.46 o 
  -2   2  12       30.33       31.27      0.83 o 
  -1   2  12      259.72      269.65      5.19 o 
   0   2  12       46.25       50.54      1.24 o 
   1   2  12      138.43      128.11      6.66 o 
   2   2  12        5.06        5.78      0.39 o 
   3   2  12      152.49      155.97      5.86 o 
  -4   3  12        3.40        2.19      0.87 o 
  -3   3  12        6.13        7.08      0.51 o 
  -2   3  12       20.29       19.75      0.70 o 
  -1   3  12       12.22       13.35      0.64 o 
   0   3  12       15.00       16.13      0.65 o 
   1   3  12       46.99       48.83      1.91 o 
   3   3  12        1.26        2.17      1.38 o 
  -4   4  12      369.91      357.28      8.83 o 
  -3   4  12       13.94       12.76      1.24 o 
  -2   4  12       66.84       69.40      1.76 o 
  -1   4  12       11.03       11.27      0.74 o 
   0   4  12      446.71      445.15      8.23 o 
   1   4  12        4.57        4.41      0.86 o 
   2   4  12        6.63        6.66      0.79 o 
  -4   5  12        0.00        2.00      1.55 o 
  -3   5  12        0.12        1.04      1.32 o 
  -2   5  12        6.30        6.66      0.78 o 
  -1   5  12       29.45       32.15      1.21 o 
   0   5  12       25.93       24.88      1.09 o 
   1   5  12        0.12        0.92      0.99 o 
   2   5  12       29.75       29.92      1.52 o 
  -3   6  12       13.59       11.75      1.02 o 
  -2   6  12       12.65       11.50      1.10 o 
  -1   6  12        7.54        6.44      0.78 o 
   0   6  12        4.65        4.89      0.99 o 
   1   6  12        8.30        6.59      1.19 o 
  -3   7  12        0.32       -0.22      0.91 o 
  -2   7  12        2.86        1.77      0.87 o 
  -1   7  12        4.09        3.44      2.70 o 
   0   7  12       15.56       13.97      1.52 o 
  -1  -7  13        0.00       -0.13      1.21 o 
   0  -7  13       15.98       13.49      1.42 o 
   1  -7  13        0.36        0.64      0.97 o 
   2  -7  13       61.71       65.54      2.93 o 
  -2  -6  13        5.41        5.02      1.91 o 
  -1  -6  13        2.44        3.60      2.24 o 
   0  -6  13        4.40        5.20      0.93 o 
   1  -6  13        0.44        1.21      0.87 o 
   2  -6  13       80.44       89.62      2.54 o 
   3  -6  13        0.71        0.39      1.02 o 
  -3  -5  13        0.00        0.42      1.15 o 
  -2  -5  13        0.16        1.03      1.07 o 
  -1  -5  13        8.36        8.68      1.09 o 
   0  -5  13        2.68        4.44      0.49 o 
   1  -5  13        1.51        0.43      0.79 o 
   2  -5  13       28.62       32.06      1.44 o 
   3  -5  13        1.94        3.67      1.15 o 
  -3  -4  13        0.13       -0.16      1.16 o 
  -2  -4  13       66.47       66.89      2.31 o 
  -1  -4  13       84.45       76.89      1.68 o 
   0  -4  13        0.35        0.61      0.40 o 
   1  -4  13       15.85       16.15      1.45 o 
   2  -4  13        4.43        3.66      0.77 o 
   3  -4  13      101.54      103.71      3.89 o 
  -3  -3  13        8.40        7.76      1.18 o 
  -2  -3  13        7.61        7.73      0.75 o 
  -1  -3  13       16.83       16.89      0.63 o 
   0  -3  13      109.70      107.91      2.41 o 
   1  -3  13      234.01      231.81      5.47 o 
   2  -3  13       86.13       84.85      2.24 o 
   3  -3  13        1.51        2.93      0.66 o 
  -4  -2  13      261.98      271.98      6.75 o 
  -3  -2  13       17.32       16.10      0.80 o 
  -2  -2  13      128.42      125.88      3.12 o 
  -1  -2  13        0.02        0.05      0.33 o 
   0  -2  13     1147.79     1124.92     29.83 o 
   1  -2  13       28.27       25.59      0.89 o 
   2  -2  13        2.51        2.19      0.47 o 
   3  -2  13        0.01       -0.59      0.92 o 
   4  -2  13        5.66        8.63      1.19 o 
  -4  -1  13        5.17        4.73      0.92 o 
  -3  -1  13        0.80        0.56      0.63 o 
  -2  -1  13       39.57       40.09      0.85 o 
  -1  -1  13        7.64        6.63      0.75 o 
   0  -1  13       13.60       12.60      0.54 o 
   1  -1  13        7.29        8.01      0.54 o 
   2  -1  13       23.60       23.47      1.84 o 
   3  -1  13       22.06       15.16      1.12 o 
  -4   0  13        3.82        3.33      0.91 o 
  -3   0  13       82.81       84.18      1.78 o 
  -2   0  13        5.79        5.04      0.39 o 
  -1   0  13       26.80       27.57      0.75 o 
   0   0  13        8.32        8.38      0.57 o 
   1   0  13       40.03       39.33      1.17 o 
   2   0  13        0.02        0.66      0.66 o 
   3   0  13        0.67        1.05      0.72 o 
  -4   1  13       21.53       24.27      1.48 o 
  -3   1  13        5.03        4.96      0.55 o 
  -2   1  13      106.36      112.31      2.03 o 
  -1   1  13        6.78        6.37      0.51 o 
   0   1  13       27.74       29.14      0.96 o 
   1   1  13      137.82      130.58      3.76 o 
   2   1  13        1.30        1.38      0.66 o 
   3   1  13        0.22        0.13      0.59 o 
  -4   2  13        6.72        8.21      0.97 o 
  -3   2  13        1.77        1.96      0.45 o 
  -2   2  13        3.17        3.87      0.73 o 
  -1   2  13       17.58       17.61      0.80 o 
   0   2  13       68.12       69.25      1.66 o 
   1   2  13       57.07       55.88      2.11 o 
   2   2  13       62.58       62.07      2.17 o 
  -4   3  13        8.53       10.18      1.16 o 
  -3   3  13        3.25        3.97      0.61 o 
  -2   3  13       37.55       37.24      1.40 o 
  -1   3  13        0.61        0.67      0.60 o 
   0   3  13        0.69       -0.12      0.51 o 
   1   3  13        8.77        8.43      0.86 o 
   2   3  13        4.01        3.49      0.66 o 
  -4   4  13        2.13        3.80      1.25 o 
  -3   4  13        7.36        7.18      1.09 o 
  -2   4  13        0.93        1.08      0.72 o 
  -1   4  13       10.67       11.32      0.75 o 
   0   4  13      138.82      137.96      3.33 o 
   1   4  13       76.09       75.38      2.77 o 
   2   4  13       15.23       17.33      1.12 o 
  -3   5  13        1.77        1.30      0.86 o 
  -2   5  13        7.87        7.63      0.84 o 
  -1   5  13        6.63        6.97      0.78 o 
   0   5  13      186.19      177.98      6.06 o 
   1   5  13        2.44        2.97      0.99 o 
  -3   6  13       14.56       12.69      1.02 o 
  -2   6  13        0.85        0.69      0.84 o 
  -1   6  13      153.79      149.41      3.80 o 
   0   6  13        6.45        7.45      1.25 o 
  -1   7  13       15.51       15.23      1.12 o 
   0  -7  14       38.85       42.70      2.77 o 
   1  -7  14       12.07       13.24      1.15 o 
  -1  -6  14       12.90       15.06      1.35 o 
   0  -6  14       29.75       27.49      1.40 o 
   1  -6  14       83.86       91.13      2.61 o 
   2  -6  14       62.16       69.94      2.17 o 
  -2  -5  14       59.86       60.52      2.34 o 
  -1  -5  14        3.83        3.37      1.02 o 
   0  -5  14       56.46       58.50      1.41 o 
   1  -5  14        0.53        1.63      0.85 o 
   2  -5  14        0.10       -0.13      0.81 o 
   3  -5  14        2.35        4.19      1.48 o 
  -3  -4  14        1.39        1.60      1.21 o 
  -2  -4  14        0.06        0.26      1.07 o 
  -1  -4  14       69.99       66.47      1.54 o 
   0  -4  14        9.01        8.48      0.50 o 
   1  -4  14       60.53       62.67      1.89 o 
   2  -4  14        6.11        6.31      0.84 o 
   3  -4  14        0.18       -0.06      1.05 o 
  -3  -3  14        0.06       -1.14      1.14 o 
  -2  -3  14        0.92        0.38      0.71 o 
  -1  -3  14        3.24        3.39      0.55 o 
   0  -3  14       40.62       41.61      1.48 o 
   1  -3  14        0.58        0.51      0.72 o 
   2  -3  14       14.71       14.63      0.89 o 
   3  -3  14       58.06       68.46      2.64 o 
  -3  -2  14        0.00       -0.49      0.81 o 
  -2  -2  14       23.85       23.59      0.76 o 
  -1  -2  14       15.85       16.87      1.27 o 
   0  -2  14       24.65       22.81      1.07 o 
   1  -2  14       50.98       50.93      1.58 o 
   2  -2  14        0.00        0.17      0.59 o 
   3  -2  14       26.65       28.20      1.71 o 
  -4  -1  14        0.03       -0.58      0.86 o 
  -3  -1  14       15.55       17.12      0.87 o 
  -2  -1  14        4.22        4.07      0.46 o 
  -1  -1  14       30.86       30.49      1.25 o 
   0  -1  14      626.81      633.41     14.42 o 
   1  -1  14       42.19       42.38      1.13 o 
   2  -1  14       96.87       98.90      3.49 o 
   3  -1  14        3.34        2.97      0.92 o 
  -4   0  14       13.00       10.70      1.02 o 
  -3   0  14       28.26       25.07      0.93 o 
  -2   0  14        0.07        0.42      0.45 o 
  -1   0  14       22.59       24.94      1.78 o 
   0   0  14        3.53        3.74      0.71 o 
   1   0  14        1.94        1.55      0.47 o 
   2   0  14       21.96       19.17      1.25 o 
   3   0  14       36.12       42.96      1.84 o 
  -4   1  14        7.98        7.45      1.00 o 
  -3   1  14       43.49       40.44      1.21 o 
  -2   1  14        1.22        0.67      0.38 o 
  -1   1  14       93.42       96.29      2.16 o 
   0   1  14        1.77        2.12      0.52 o 
   1   1  14      141.51      135.21      4.55 o 
   2   1  14        2.19        1.05      0.72 o 
   3   1  14        0.63        0.66      0.66 o 
  -4   2  14       22.92       23.96      1.58 o 
  -3   2  14        4.15        3.98      0.56 o 
  -2   2  14       75.36       81.86      2.01 o 
  -1   2  14        0.44        0.41      0.72 o 
   0   2  14        1.38        1.09      0.80 o 
   1   2  14       15.60       14.56      1.05 o 
   2   2  14       43.56       47.38      1.84 o 
  -4   3  14       10.54        8.83      1.31 o 
  -3   3  14        1.92        0.13      0.90 o 
  -2   3  14       46.89       46.33      1.47 o 
  -1   3  14        3.54        4.31      0.70 o 
   0   3  14        0.09       -0.17      0.63 o 
   1   3  14        8.56        7.97      0.86 o 
   2   3  14        1.59        1.71      0.66 o 
  -3   4  14        4.61        4.84      0.92 o 
  -2   4  14       13.83       13.19      0.91 o 
  -1   4  14       29.34       32.12      1.21 o 
   0   4  14       23.32       25.03      1.05 o 
   1   4  14       19.66       20.16      1.38 o 
   2   4  14       77.23       78.61      2.77 o 
  -3   5  14        3.96        4.12      1.40 o 
  -2   5  14        0.19       -0.18      0.95 o 
  -1   5  14      173.46      171.28      3.57 o 
   0   5  14       10.64        9.42      1.25 o 
   1   5  14        2.62        2.24      1.05 o 
  -2   6  14        4.44        4.70      0.89 o 
  -1   6  14       69.22       69.26      2.14 o 
   0   6  14       25.95       27.67      1.91 o 
  -1  -6  15        0.17       -1.58      1.58 o 
   0  -6  15        8.15        7.78      1.65 o 
   1  -6  15        0.17       -0.75      0.95 o 
   2  -6  15       19.54       21.80      1.28 o 
  -2  -5  15        0.24        3.16      1.21 o 
  -1  -5  15       80.31       74.33      3.49 o 
   0  -5  15       18.15       17.65      1.15 o 
   1  -5  15      203.71      214.36      5.22 o 
   2  -5  15        0.01        0.40      0.88 o 
  -2  -4  15       38.28       33.02      1.62 o 
  -1  -4  15        4.39        4.16      0.83 o 
   0  -4  15        7.22        6.78      0.90 o 
   1  -4  15        0.07       -0.40      0.83 o 
   2  -4  15       89.72       95.24      2.59 o 
   3  -4  15        0.23       -0.79      0.79 o 
  -3  -3  15        8.75        9.71      2.21 o 
  -2  -3  15       23.32       20.83      1.37 o 
  -1  -3  15       70.73       66.99      3.23 o 
   0  -3  15        2.74        3.60      0.83 o 
   1  -3  15       13.55       13.52      0.93 o 
   2  -3  15        4.13        4.44      0.79 o 
   3  -3  15       47.31       46.06      1.98 o 
  -3  -2  15        2.57        3.99      0.94 o 
  -2  -2  15        4.28        3.07      0.60 o 
  -1  -2  15       77.40       74.56      2.20 o 
   0  -2  15       19.53       19.96      1.09 o 
   1  -2  15        0.31        0.35      0.66 o 
   2  -2  15       21.06       23.68      1.09 o 
   3  -2  15        0.56        1.05      1.05 o 
  -3  -1  15        0.40       -0.40      0.68 o 
  -2  -1  15        2.03        1.00      0.48 o 
  -1  -1  15      112.52      109.36      2.39 o 
   0  -1  15       61.80       64.02      1.90 o 
   1  -1  15        6.20        6.77      1.22 o 
   2  -1  15       14.64       14.96      1.19 o 
   3  -1  15        5.56        6.59      1.05 o 
  -3   0  15       13.13       13.37      1.48 o 
  -2   0  15        5.64        5.48      0.74 o 
  -1   0  15       42.66       42.96      1.29 o 
   0   0  15        4.22        5.26      1.52 o 
   1   0  15        0.86        0.23      0.58 o 
   2   0  15        2.15        2.17      0.86 o 
   3   0  15        0.58        0.86      0.86 o 
  -3   1  15        0.03        1.76      0.81 o 
  -2   1  15       10.71        9.30      0.81 o 
  -1   1  15        5.23        4.57      0.75 o 
   0   1  15       42.89       44.96      1.48 o 
   1   1  15       93.78       88.63      3.23 o 
   2   1  15        3.20        3.69      0.86 o 
  -3   2  15       13.51       14.89      1.10 o 
  -2   2  15        0.01        0.18      0.74 o 
  -1   2  15       72.02       71.26      1.79 o 
   0   2  15       10.40        9.91      1.42 o 
   1   2  15        0.01        0.86      0.86 o 
   2   2  15        0.08       -0.79      0.79 o 
  -3   3  15       20.62       20.22      1.10 o 
  -2   3  15       78.13       77.49      1.98 o 
  -1   3  15       22.15       24.69      1.04 o 
   0   3  15       40.07       40.87      1.37 o 
   1   3  15        1.78        0.53      0.92 o 
   2   3  15      125.56      138.84      4.61 o 
  -3   4  15        4.24        3.87      0.92 o 
  -2   4  15        7.78        7.58      0.92 o 
  -1   4  15        2.09        1.77      0.81 o 
   0   4  15       22.99       24.71      1.65 o 
   1   4  15        4.82        6.72      1.05 o 
  -2   5  15        0.69        0.60      0.85 o 
  -1   5  15      209.57      206.47      5.01 o 
   0   5  15        2.22        3.03      1.19 o 
  -1  -5  16        4.90       -0.46      1.65 o 
   0  -5  16        5.00        5.46      0.99 o 
   1  -5  16       43.22       45.43      3.59 o 
  -2  -4  16        8.83        9.22      1.91 o 
  -1  -4  16        3.67        6.33      1.01 o 
   0  -4  16        0.09        0.27      1.58 o 
   1  -4  16        5.54        5.39      1.98 o 
   2  -4  16        0.28        0.26      0.84 o 
  -2  -3  16       40.98       42.11      2.77 o 
  -1  -3  16        0.10       -0.36      1.02 o 
   0  -3  16        5.68        5.50      0.91 o 
   1  -3  16        1.81        2.77      1.19 o 
   2  -3  16      107.82      111.50      2.89 o 
  -3  -2  16        0.38       -1.65      1.65 o 
  -2  -2  16       23.15       23.90      2.37 o 
  -1  -2  16       23.78       22.39      1.23 o 
   0  -2  16      105.93      106.19      2.84 o 
   1  -2  16       48.86       48.72      2.41 o 
   2  -2  16        3.33        3.89      0.71 o 
  -3  -1  16       23.54       24.75      1.44 o 
  -2  -1  16        0.08       -0.57      0.72 o 
  -1  -1  16      628.20      618.48     14.19 o 
   0  -1  16        8.56        7.67      0.83 o 
   1  -1  16        4.13        3.72      0.75 o 
   2  -1  16        0.93       -0.72      0.99 o 
  -3   0  16       15.39       14.63      1.28 o 
  -2   0  16        0.43        0.70      0.75 o 
  -1   0  16       16.59       15.09      1.04 o 
   0   0  16        1.09        2.04      0.76 o 
   1   0  16       11.21       11.84      0.76 o 
   2   0  16       18.32       16.28      1.25 o 
  -3   1  16        1.53        0.81      0.86 o 
  -2   1  16        8.98       10.40      0.87 o 
  -1   1  16        3.52        3.18      1.03 o 
   0   1  16       19.30       20.73      1.22 o 
   1   1  16        0.61        1.71      0.92 o 
   2   1  16        0.37        1.32      0.86 o 
  -3   2  16       18.53       20.48      1.13 o 
  -2   2  16        0.16        0.03      0.78 o 
  -1   2  16        7.16        8.64      1.00 o 
   0   2  16       72.16       71.37      2.03 o 
   1   2  16        1.44        0.59      0.92 o 
  -3   3  16        4.07        3.11      1.07 o 
  -2   3  16        1.38        1.29      0.84 o 
  -1   3  16       10.87       10.44      2.11 o 
   0   3  16       27.61       29.07      1.23 o 
   1   3  16       12.79       14.36      1.19 o 
  -2   4  16        0.65        0.02      0.82 o 
  -1   4  16        0.49        0.02      1.71 o 
   0   4  16        2.37        1.32      1.12 o 
  -1  -4  17       34.98       36.34      1.69 o 
   0  -4  17        2.55        4.37      1.28 o 
   1  -4  17        0.15        1.98      1.52 o 
  -2  -3  17       25.46       17.40      2.04 o 
  -1  -3  17        3.76        1.60      0.95 o 
   0  -3  17       33.56       34.88      1.51 o 
   1  -3  17        0.97        0.18      0.99 o 
  -2  -2  17        0.20        0.67      1.19 o 
  -1  -2  17       30.36       27.92      1.40 o 
   0  -2  17        0.03       -0.47      0.88 o 
   1  -2  17       14.80       15.64      1.03 o 
   2  -2  17       41.48       51.40      2.44 o 
  -2  -1  17       32.95       31.12      1.30 o 
  -1  -1  17        8.83        8.30      1.03 o 
   0  -1  17       37.86       41.92      1.58 o 
   1  -1  17        0.18       -0.33      0.75 o 
   2  -1  17       22.89       23.19      1.65 o 
  -2   0  17       36.61       33.39      1.29 o 
  -1   0  17      210.48      206.80      5.05 o 
   0   0  17       21.46       22.12      1.28 o 
   1   0  17       29.41       30.38      1.71 o 
  -2   1  17        9.40       10.38      0.96 o 
  -1   1  17        0.76        1.33      1.61 o 
   0   1  17        2.16        1.72      0.86 o 
   1   1  17       10.06       10.61      1.19 o 
  -2   2  17       20.33       19.64      1.26 o 
  -1   2  17        0.01       -0.74      0.84 o 
   0   2  17       75.95       76.56      3.03 o 
   1   2  17        0.22        0.86      0.99 o 
  -2   3  17        0.14        0.17      0.86 o 
  -1   3  17        8.73        9.70      1.02 o 
   0   3  17        2.62        4.55      1.19 o 
   0  -3  18        0.03        1.83      0.99 o 
  -1  -2  18        0.26        1.11      1.05 o 
   0  -2  18        5.92        4.95      1.25 o 
   1  -2  18        1.85        1.95      0.99 o 
  -1  -1  18        4.21        5.63      1.00 o 
   0  -1  18        0.05        0.70      0.90 o 
   1  -1  18       13.96       14.76      1.58 o 
  -1   0  18       19.39       17.00      1.61 o 
   0   0  18        0.61        0.54      0.86 o 
  -1   1  18        4.17        3.63      2.27 o 
   0   1  18        0.01        0.06      0.81 o 
  -1   2  18       29.14       30.33      1.42 o 
                                                 
