# Supplementary material for: 2,3,4,5,6-Penta­fluoro-trans-cinnamic acid
Source: Acta Crystallogr Sect E Struct Rep Online. 2013 Sep 7;69(Pt 10):o1519. doi: 10.1107/S1600536813024513 (PMC3790387; doi:10.1107/S1600536813024513)
Supplement: Supplementary file 3 [file e-69-o1519-Isup3.cml]

<?xml version="1.0" encoding="UTF-8"?>
<cml convention="cmlDict:cmllite" xmlns="http://www.xml-cml.org/schema" xmlns:cmlDict="http://www.xml-cml.org/dictionary/cml/" xmlns:nameDict="http://www.xml-cml.org/dictionary/cml/name/">
  <molecule id="m1">
    <name dictRef="nameDict:unknown">(E)-3-(2,3,4,5,6-Pentafluorophenyl)prop-2-enoic acid</name>
    <atomArray>
      <atom id="a1" elementType="F" hydrogenCount="0">
        <label value="F" dictRef="cmlDict:locant"/>
      </atom>
      <atom id="a2" elementType="C" hydrogenCount="0">
        <label value="1" dictRef="cmlDict:locant"/>
      </atom>
      <atom id="a3" elementType="C" hydrogenCount="0">
        <label value="2" dictRef="cmlDict:locant"/>
      </atom>
      <atom id="a4" elementType="C" hydrogenCount="0">
        <label value="3" dictRef="cmlDict:locant"/>
      </atom>
      <atom id="a5" elementType="C" hydrogenCount="0">
        <label value="4" dictRef="cmlDict:locant"/>
      </atom>
      <atom id="a6" elementType="C" hydrogenCount="0">
        <label value="5" dictRef="cmlDict:locant"/>
      </atom>
      <atom id="a7" elementType="C" hydrogenCount="0">
        <label value="6" dictRef="cmlDict:locant"/>
      </atom>
      <atom id="a8" elementType="C" hydrogenCount="0">
        <label value="1" dictRef="cmlDict:locant"/>
      </atom>
      <atom id="a9" elementType="C">
        <label value="2" dictRef="cmlDict:locant"/>
      </atom>
      <atom id="a10" elementType="C">
        <label value="3" dictRef="cmlDict:locant"/>
      </atom>
      <atom id="a12" elementType="O" hydrogenCount="0">
        <label value="O'" dictRef="cmlDict:locant"/>
      </atom>
      <atom id="a13" elementType="O">
        <label value="O" dictRef="cmlDict:locant"/>
      </atom>
      <atom id="a18" elementType="H"/>
      <atom id="a19" elementType="H"/>
      <atom id="a20" elementType="H"/>
      <atom id="a14" elementType="F" hydrogenCount="0">
        <label value="F''''" dictRef="cmlDict:locant"/>
      </atom>
      <atom id="a15" elementType="F" hydrogenCount="0">
        <label value="F'''" dictRef="cmlDict:locant"/>
      </atom>
      <atom id="a16" elementType="F" hydrogenCount="0">
        <label value="F''" dictRef="cmlDict:locant"/>
      </atom>
      <atom id="a17" elementType="F" hydrogenCount="0">
        <label value="F'" dictRef="cmlDict:locant"/>
      </atom>
    </atomArray>
    <bondArray>
      <bond id="a2_a3" atomRefs2="a2 a3" order="D"/>
      <bond id="a3_a4" atomRefs2="a3 a4" order="S"/>
      <bond id="a4_a5" atomRefs2="a4 a5" order="D"/>
      <bond id="a5_a6" atomRefs2="a5 a6" order="S"/>
      <bond id="a6_a7" atomRefs2="a6 a7" order="D"/>
      <bond id="a7_a2" atomRefs2="a7 a2" order="S"/>
      <bond id="a1_a3" atomRefs2="a1 a3" order="S"/>
      <bond id="a8_a9" atomRefs2="a8 a9" order="S"/>
      <bond id="a9_a10" atomRefs2="a9 a10" order="D">
        <bondStereo atomRefs4="a8 a9 a10 a2">T</bondStereo>
      </bond>
      <bond id="a8_a12" atomRefs2="a8 a12" order="D"/>
      <bond id="a8_a13" atomRefs2="a8 a13" order="S"/>
      <bond id="a9_a18" atomRefs2="a9 a18" order="S"/>
      <bond id="a10_a19" atomRefs2="a10 a19" order="S"/>
      <bond id="a13_a20" atomRefs2="a13 a20" order="S"/>
      <bond id="a2_a10" atomRefs2="a2 a10" order="S"/>
      <bond id="a14_a7" atomRefs2="a14 a7" order="S"/>
      <bond id="a15_a6" atomRefs2="a15 a6" order="S"/>
      <bond id="a16_a5" atomRefs2="a16 a5" order="S"/>
      <bond id="a17_a4" atomRefs2="a17 a4" order="S"/>
    </bondArray>
  </molecule>
</cml>
